# Supplementary material for: Testing the Utility of a Data-Driven Approach for Assessing BMI from Face Images
Source: PLoS One. 2015 Oct 13;10(10):e0140347. doi: 10.1371/journal.pone.0140347 (PMC4603950; doi:10.1371/journal.pone.0140347)
Supplement: S1 Dataset — Files hold anonymized information on all participants for BMI, age, height, weight, facial metrics and shape and color principal components. (ZIP) [file pone.0140347.s001.zip]

Archive with 10 entries (7 files):
- data/
- data/.DS_Store
- __MACOSX/
- __MACOSX/data/
- __MACOSX/data/._.DS_Store
- data/BMI_FM_PCs.txt
- __MACOSX/data/._BMI_FM_PCs.txt
- data/header_key.txt
- __MACOSX/data/._header_key.txt
- data/README.txt
