# Supplementary material for: Testing the Utility of a Data-Driven Approach for Assessing BMI from Face Images
Source: PLoS One. 2015 Oct 13;10(10):e0140347. doi: 10.1371/journal.pone.0140347 (PMC4603950; doi:10.1371/journal.pone.0140347)
Supplement: S1 Dataset — Files hold anonymized information on all participants for BMI, age, height, weight, facial metrics and shape and color principal components. (ZIP) [file pone.0140347.s001.zip › data/BMI_FM_PCs.txt]

ID	age	bmi	height	weight	WtoHRatio	CheektoJawWidth	ParameterAreaRatio	shape.PC1	shape.PC2	shape.PC3	shape.PC4	shape.PC5	shape.PC6	shape.PC7	shape.PC8	shape.PC9	shape.PC10	shape.PC11	shape.PC12	shape.PC13	shape.PC14	shape.PC15	shape.PC16	shape.PC17	shape.PC18	shape.PC19	shape.PC20	shape.PC21	shape.PC22	shape.PC23	shape.PC24	shape.PC25	shape.PC26	shape.PC27	shape.PC28	shape.PC29	shape.PC30	shape.PC31	shape.PC32	shape.PC33	shape.PC34	shape.PC35	shape.PC36	shape.PC37	shape.PC38	shape.PC39	shape.PC40	shape.PC41	shape.PC42
1	20.5	22.9	173.5	69	2.04134993896326	1.23288774857232	0.00906381017198823	-11.518573249563	0.386517396719166	5.10119053591265	6.40002887624178	-4.37439712059071	-6.47711916638354	0.404227958373754	2.57572854295613	-3.13282068074722	-1.28101816206989	-5.08512619804878	-3.61151352888634	-2.70972652668953	0.326746908285522	1.41227936422785	-0.689082478677441	-1.39520580015175	-0.890594819129746	1.20596430310773	-0.177688013687923	-2.69889262629726	0.431423017443375	2.96633831519041	1.31166350749984	0.850294040458966	-0.813846137023127	0.7923957342445	-1.67665334168492	0.853557438242078	1.92547325774416	1.17573079648396	-0.337808365800388	0.149882071123521	0.532084745526957	-0.382111142263011	-0.672074050229608	-1.49553197522162	1.55994249735102	1.60779356833731	-1.22098733552241	0.301465508030482	-0.756122261022456
2	21	22.8	179	73	1.9648559978101	1.19957776238026	0.00882141724568365	-13.2779766084783	7.15112220347967	-3.86604398983248	7.43163187561537	-4.1927966105064	-5.35652956903515	0.495450360912783	0.786618756280349	-4.47097639754201	-1.07318305012722	3.18419355324102	-0.49908951267172	0.598663077905759	0.418900647623051	-2.42815336531024	0.825685768681331	1.82429776514604	-1.54221856555661	-1.21114760915291	0.273330783861512	-1.75021296564061	2.01771432106338	-1.47293452521193	-1.05871418053878	2.05465094077228	-1.13705389148223	-0.361307926811292	-2.11651782475885	2.64571228459576	1.76171269604135	-0.679452204422164	2.52827609830545	-0.397541918208494	0.91050195264058	-1.40244245116426	-0.321800604286486	1.39944164703782	-1.24461137304469	1.17078078711029	0.784836641801252	0.421651281076042	0.309130064015659
3	20.1	20.6	166.5	57	2.10153214989297	1.17258366137259	0.0088330328773099	-9.69183322955779	-0.642489512675476	2.48218516103668	1.27927877421547	2.14321022686473	-8.92244855733879	5.67362450811606	2.10832324942283	-2.8161372556613	2.80348804776831	-3.32841422294625	-0.112218814694818	-0.178293393769862	0.893620551380263	-1.45509174331908	-4.54324773580376	0.795163726425633	-2.59978408012978	-2.10870375165757	-0.199863532691155	-0.735442069621596	1.36241765851791	0.789234771771058	-2.0949439307248	-0.129981974307263	-0.967641323578602	-0.3658652322763	2.10845056200065	0.0231711232708	2.6484843395686	-0.25659304807163	0.0714742541895177	-0.45053927918262	-0.846369683665495	-0.263275762620268	0.100783331610504	-2.31378592818345	-0.868228467830466	-0.366099700064665	0.861956381179946	0.912990980150398	1.26891571555018
4	18.6	19.5	171	57	2.04740920202545	1.16444864138031	0.00938197673490798	-5.89557308455943	0.42236832724525	-13.0603392173156	4.04317863813513	-9.74185059769105	-0.497490801398631	0.27472429197641	-0.976774134940095	1.42690315959836	3.06074701618928	1.88109861637734	-2.98397338396432	-1.12327031232826	0.684338856340359	1.63689884699443	-0.918621454841842	1.00177712923166	-3.26311529321946	-3.38376367317632	2.19098852660965	-0.314665495139647	1.55478163848824	1.00777687172851	-3.78105406122218	0.284979721509318	-1.94564553932142	-3.13704415357144	-0.0468316157989106	-3.09915331942849	-1.60658375674662	0.394395775383344	-0.707224309284519	-1.43499359273677	1.79178616322746	-0.615377481877916	-0.0528050009954319	-2.07218908465063	1.17076909709176	0.821255063117253	0.623899141358394	0.434162541103505	-0.180668852434459
5	20.3	19.3	165.5	53	2.05358873751884	1.17699151708786	0.00902251039561068	-9.12483489486734	1.68518013254672	6.10525911225925	3.66424264257146	-6.85340934581961	-6.33615448484784	-0.143772570304718	1.67863622527289	2.22162837922778	2.92882745621539	-2.76558743378078	-1.67623336425645	2.1162426522611	-0.733479703130605	-0.426568883386925	-2.92316045136022	0.689644600420924	-1.4904400140152	-1.64334328846091	-0.399132312225891	-1.35888278712092	-0.0373666337778538	-1.98061284823882	-1.78910080417693	0.972456606301918	-1.23485643125084	0.907588473608476	-2.08469194057703	-0.104452346034407	2.36234725829339	-2.62970398960885	0.701363120168111	-0.188599082275661	-0.765912078715188	-1.05470604906001	-1.6288408257562	1.59305923511063	0.397644750820456	0.860136950069307	1.43263273475396	-0.304380614793523	-0.359015351200471
6	19	25.4	173	76	2.52556589165882	1.09896006708057	0.00858992185198589	6.22320570551373	5.88399588079309	-4.637777984426	-0.0583039822297349	3.87019395979018	-12.6367894579018	1.00831520017539	6.65018489825865	0.807270031130299	-4.59261076284859	-2.96629371284048	-3.17403983374226	2.73680379676408	0.966657053765463	1.16665254377066	0.0900652941636089	-0.381710465518459	-2.24049872768927	-1.35940639110339	-0.0707066169031993	-2.06271787827573	-1.24591010633342	1.67779987116987	1.09137846546934	-2.12413553885354	-2.03985007330391	1.58421052261842	-3.12148092670088	-1.4728876159392	-0.894998257748596	-0.0951992772496475	0.520720461988552	1.65731166070271	-0.518785590084241	1.3274653707082	-0.162957589821609	-0.0772495536132476	1.38622249394096	-2.02860539543844	-1.35034279556118	-0.730682216440768	-1.89243767913835
7	22.6	19.8	174	60	2.12188756421534	1.19712719521186	0.00867851135458122	-12.9173641698043	-1.83414619535446	3.60202231307515	1.4066386821348	-5.03176247094114	-1.44081577269731	3.03233970111785	0.581525518523029	6.41944775140976	-0.224040531288577	2.46436301244054	-5.4578301063408	-1.17906160039963	-4.14740024825907	1.4109578645504	-4.54791744749423	1.95421168895582	-3.98262171784183	-0.334443422493915	2.16900393806618	0.110775206680774	-0.447996467864811	1.22509544763773	-0.614625345374458	-0.767722379641058	1.51922784132458	-1.74593812337132	2.09809131304728	-0.143821574807267	0.750568072231511	-2.09556641435557	-1.5986959457897	0.808648230146147	1.29727162710787	-1.12538671779963	-1.55033031005121	0.276966607750332	-0.538639046342517	-0.814345271797458	0.912176273368991	-0.715465240562444	-0.472366597603598
8	20	20.3	173.5	61	2.26482514333827	1.17341306549451	0.00960505431981164	5.41194035227329	-4.29987768332002	11.3602553445203	1.85303103266054	-2.54988046464398	-7.15536716252343	3.83590861281218	6.30666016244855	-0.291863928381641	1.3991949636417	0.498221022142176	-4.11988107544655	1.25100150836775	-0.0996651446307807	3.36173942526382	-1.34787423373908	-4.02947132071295	-2.3358598980311	0.426349571059971	-1.17631618675774	-0.26277067431782	1.99093178229654	1.0850471794071	-0.103246651681681	0.594569623921677	-0.34950265503603	2.29498898700757	0.0757235673332453	1.41891969080336	-0.426520106602581	0.548382746102342	2.43249599732571	-0.71447745261631	-0.912864541202854	0.576299777784998	-0.0387705597402467	-0.0554729848580571	-0.00760927988158186	0.913122904201238	-0.874778041342946	-1.04877792109246	0.509089739480297
9	19.8	19.8	169.5	57	2.29143071333669	1.11323811373496	0.00906892302776363	9.34141526510411	4.67442668455406	4.35757523471005	-4.97706500942378	-3.94577322087261	-0.672476969977206	6.1437694469381	3.99048021508215	-3.80500298255538	1.88385579411792	-3.14521274821538	0.151185853912009	1.79945796348453	-0.856623805647607	-3.25062238057087	1.75670035345633	2.61369799354637	0.158412859257962	-2.93530883367943	-2.84060947912735	5.00329348154106	-0.200895928239463	-3.6404406853246	2.32523469890613	0.0946387304156264	0.413967705521707	-0.483286316160559	0.736057909142745	-0.0608198966038243	1.84750095311319	-2.29569645269632	0.279913080273546	0.0329170996863729	0.381992975835615	2.01297806763234	-1.71585355597336	2.84551581336103	-0.304402281638835	0.87389543620412	-1.14944959215139	-0.811317173826589	2.6080140954011
10	19.1	23.6	154	56	2.37058732102155	1.21739995214089	0.00888775553010376	-0.818920427244703	-6.64420476302504	-2.2018582910311	-7.05895907092297	-4.28031855044264	-2.77127493977292	-0.828783271519356	3.9566248027333	-0.363754136592087	-2.91407739407126	-1.07602900693478	0.178324294654749	-1.61395875501332	2.25600894993127	0.874511783934074	2.18302292235464	1.41745255383745	-3.03880954263148	0.898922329280581	0.635411967506566	-0.935776044709124	2.23727421490212	2.71559849534229	2.03639634837404	3.1245938941266	1.25153476922855	1.92358330541121	0.865702540221563	0.370129600694103	-0.982813433682052	-0.164984454074854	0.280481543563586	-0.673497540671474	-2.30683536206183	0.922955497390765	-1.74138191341623	1.57710934214475	-0.352618668985427	-1.01586800323627	1.26224286450684	-0.338067886111194	-0.315996588309791
11	19.3	29.9	166.5	83	2.03095693608152	1.1673278508908	0.00886248202597257	-10.1398072988406	-0.6466452641245	1.60994380510824	4.20205456782088	-2.95527358653581	-2.17794534503417	4.95627774553108	0.484082915745211	2.01126844489397	-0.265278960448736	-1.46613662752766	-1.05596155120092	-1.17515420015154	-1.21783089842699	-1.19392586359717	0.842184668759904	-0.423516267172939	-3.21455070781657	1.28693189454073	2.48239673584204	-0.0637780934975843	-0.0309491082983134	-0.755491115978106	-1.693762773848	1.18370545351111	-1.43434890008529	0.572010056406894	0.23326769595625	-0.228098038249306	0.389491266311931	-1.45369250131829	0.470100635852582	-1.04903619568496	0.632385649090204	0.51213121933214	0.191915125203025	0.134622779193681	0.0551584986305241	0.843517454128545	0.401100224279852	-0.260830359693416	0.297672005690705
12	19.3	24.8	162	65	2.17468598440356	1.15764929129426	0.00906164207817446	-1.9234746809769	-0.791443196214862	3.7483373326264	2.59499148109291	-6.22216158393826	-0.552123461910202	2.14859708629599	-2.74691818427671	3.62961173347737	-1.75178241582755	-3.12079278833422	-0.18232740589115	-2.49886298068563	2.36169851093308	-3.97777127734151	1.20631497973	1.01626117233247	-3.95682446812168	0.571391960139213	0.391765052642098	-1.4230793093258	-0.204627055144112	0.897844943515349	1.20630478409068	3.18629666621042	-1.77115048119758	0.112837769590075	1.28053739676898	0.908220683129115	-1.9317878918397	0.85825311923696	0.652618046584294	-0.531469575634777	0.267822786068408	1.1264524208505	0.398262627251553	-1.95609743963667	1.01893937619424	-0.659722020943583	0.886645739054157	-0.767060618881613	-0.353955079667116
13	20.5	23.8	171.5	70	2.21807053019639	1.13320688033625	0.00881474029736028	-1.04351880594174	8.7609164015653	-8.71747108688747	2.6731171755448	-2.52130766731628	-2.78594081246723	-1.02981180538232	1.0493565887914	0.0327630911480008	-1.00334462604459	1.61851896789689	0.297080215427012	-1.64117469025679	2.35853819712109	-2.18738825913547	2.39817293213515	-0.968122745672293	-1.44794348855168	-4.51937558245509	2.53891994440027	0.639692384234749	0.783634929769688	-0.872327939105378	2.0318471847574	1.76422483483305	-0.645889747903981	-0.403674157654638	-1.13345661690648	-1.38294392921762	-2.37667808181573	-2.78100885429132	1.61202363077912	1.63647753350723	0.671754351287905	1.72259735118508	2.83039445910003	0.233708495106737	1.07930850593609	2.6028620611502	-1.87118633182883	-1.06155948291676	2.36804457127161
14	19.2	27.9	177.5	88	2.17534208446976	1.11221349526352	0.00860725667309013	-3.46482285704685	0.153753442630761	5.5394042719746	2.43534952510782	1.76917120413033	-2.14393990860529	8.31261995178437	5.44211061395423	4.6995088568607	1.86718030704703	2.59205085086747	0.103055363219458	-2.11036878216839	2.27624270264405	-3.84355936978733	-2.47722609838838	-0.693175014615078	-2.71269652966543	0.8127879166085	-0.120060652949203	-1.38704286241869	1.39560553813215	1.21396673435206	0.88265452339943	1.51996170529725	-1.85921350606509	1.22096795959057	0.27465697180379	0.666096366867134	1.27352398163443	1.51829068413193	0.0621111314230724	-0.479810051356645	0.316566805702894	1.0601859811729	1.09164347720376	-0.720823432362265	0.593192469426941	-0.836834334495194	1.52912731822946	-0.459835663871231	-0.733073146079781
15	19.5	24.2	162.5	64	2.13819125629071	1.16469994285192	0.00853083115002787	-10.6169790495328	10.4432895852727	-1.82156717175183	5.18648621175611	-4.51037810741726	-0.659728830988427	5.71551536066512	2.25613089365788	0.902418551018042	-1.18585058872604	-1.55664097802569	0.14168547953494	0.785610356141827	0.718244219567687	-1.93946075749102	2.66490963407967	-0.190561135846588	-0.92392819833183	-0.199749513113299	0.324811230407843	-3.22505706163079	0.813650315787292	-0.986998779055988	-1.66313624807856	-0.262263259051473	-1.0308663683993	1.10989996334823	-0.537247982560059	0.203473660431929	1.22019872631015	-0.46962561561093	-0.425384500239546	-1.82557558340703	0.700238601227633	0.413317749268199	0.0516313473329449	-2.45247529332865	-1.42190742154626	-1.12956599871185	0.391396404004421	0.420867714959343	1.53358122940642
16	19.9	22.1	173	66	2.15331782513234	1.19066652900896	0.00922352466722649	-4.56353069054536	-2.13633070789096	2.38027744826493	7.22710169896222	-3.34451150012153	-1.48070475152095	2.7863897840163	-0.0366780416120866	1.55204466092352	-0.374110107577334	-1.26562943539368	-2.90809806789215	-0.627865591828092	2.61496209332086	-1.17643439231594	-0.859969908230966	0.369687684118942	-1.52265472914509	0.474391272954326	3.5025736538002	-2.18531445305987	1.887786139986	0.21423823239776	0.836546440510439	-0.835646625073206	0.634282227709041	0.84651622060183	-0.682489728112618	0.5996376017802	1.89007754501525	-0.601083182166846	-2.40830178100851	0.00929172740714736	1.70366222994367	0.990244966363879	0.845646817152523	0.0952455724087105	1.07644766947534	2.01311534167231	-0.51543645832168	0.461712278203859	0.228100450615901
17	21.2	23.6	159.5	60	2.17822785746443	1.0974625271879	0.00866031516998054	-0.396137156212966	8.95339010298905	-2.76218962319076	-4.51810473957415	-3.90240534628523	-0.612043178195266	5.04443357263698	-1.95781900464055	0.877305036571357	2.48920872967193	-2.20101908656848	-3.28021581838115	0.113831374407989	4.03294655601163	-0.334463689680846	-1.03579827634124	0.815893272866184	0.0461971050413172	-1.61138393431402	-0.815427170119532	1.9147741675614	-1.64071520840884	-0.637939926155603	0.438783464327432	-1.06787974045284	0.614732188205651	1.14932322434172	-1.06608993021879	0.0364242427223742	2.55220514591634	-2.0763206309087	-0.11244371434956	2.05646988486305	-0.138351351008715	0.320884580540074	0.39160830144042	-0.126983039651853	0.159872574047484	0.432502023407884	0.395772834493154	-0.112705376616606	-0.900830291850446
18	20.6	20.1	156	49	2.31931717331637	1.21600040604656	0.00880989423728806	1.63816524187505	5.56430065658311	-1.24681272548709	-3.35698444196998	-0.569922364544738	-3.21073581474527	2.47370448247238	2.86312395078884	-0.540280075902224	0.243464940195454	1.79250299321188	-3.06449346131993	-0.645483149395039	6.91344418787812	0.615434324841085	1.68729445850966	-1.29419343442575	-2.7781303194958	0.480658398583192	0.670177827460333	2.07193012560027	-2.03718703851298	2.74554670153707	-0.475309415452585	-0.889254526644117	-1.61492886740353	-1.76357555863779	0.977689926573547	1.69791309125086	0.618263006043164	-1.44515628433263	-0.0484610757096624	-0.904778185754223	0.311888151249793	-1.09434344742696	-1.24500270322829	0.927664172175865	0.870561389583108	0.524284314172337	0.415005473307369	-0.263287058647406	-0.137265391165444
19	20.4	24.5	164	66	2.42156858911393	1.1038688969166	0.00859824049905556	6.68525035206867	-1.03520311215268	-4.73328257433541	-4.18376548365496	0.790370670170996	-3.83445403844917	5.29148760789981	1.90263415372651	-0.328574401539639	-0.837915099289847	2.13490387836562	-0.904118214528678	-4.37166809458719	-2.92997085099771	-3.2137147102508	-0.684023450514922	2.56832945760955	-2.41954998873382	0.422709471082812	3.18012929141256	0.312767472556153	-0.12870042439625	1.0405874479063	-0.104940931319657	2.00992855547108	1.61322552536525	-2.64876170740169	-0.755732009892501	0.26250195558617	-0.11545871527161	-0.752086900203403	-0.125201688930824	-1.45593869321017	2.27186747875115	0.650578536134255	-1.39272470075267	0.925186115458309	0.0733998388323116	-0.577675729578498	2.6708390215642	0.431505229426379	1.14757757259962
20	20.5	22.3	169.5	64	2.15402130053519	1.11804417347856	0.00864547702436492	-2.87968605565019	7.97745572176988	-0.563961675319836	5.10525999452338	-1.64478934358714	-5.59242648563336	0.706314420913963	-0.156671926826106	-0.0632223462220945	1.05417028120775	3.91561667375736	-3.08108714727718	0.840949925010703	-0.929348531913989	-3.54745068970362	-2.50878415215976	2.87197618019645	1.05664792945699	-1.26294434632875	-1.28746793800325	-1.16560075005928	-1.72618673531337	-0.597060507476921	1.62806370910309	2.27417112531385	0.719968727209185	-0.430407603351849	-4.33475351259366	0.416993297073409	-0.452329695473931	-4.02626339654685	0.273166760506629	0.792460775325632	-1.01027800476228	0.420686936363326	1.45743775904077	-0.358208679919242	1.01359754663918	-0.114172324854181	-0.515979931113607	-0.967314336098808	-1.92456914033922
21	19.7	27.3	159	69	2.52647150955308	1.17945977008472	0.0102461657450165	23.1458394192031	-4.9045360876039	-0.468703697292492	6.31092280752278	-3.48799734639181	-5.99439268919727	2.82574924552605	-3.03006089015545	0.957675168021853	0.935916782986534	2.06493188619908	-1.38140641353492	-1.51503247780951	-1.26370391905922	-1.06629171443342	0.659012041697701	1.84084514522366	-0.833715518211391	-2.40172222363484	-0.388056303845625	0.595127059845164	0.0898936335231525	2.22232983651406	-2.44302779059773	-0.56974001124983	0.322929047751417	4.0003902255244	0.424508019949693	-0.0617233057326458	1.30055598353056	-2.03121788620339	0.237716277274879	0.731402092249555	1.40810170966336	-0.390283897431246	-2.50391250875346	0.366368854234384	-0.299027727415939	0.557244654246722	1.23057204469386	-1.02889965789234	0.145436341802066
22	19.7	19.3	165.5	53	2.12547118000946	1.13042795325	0.00854530969182032	-6.85996202392981	9.91501103900498	2.68574252485004	3.18573780053237	-0.805185426859733	-4.27093022347308	-2.74334243679968	-1.09968581656003	-0.87245305591867	-3.25080101684049	-1.67697168043618	-0.105798603173558	4.07885716576298	2.91208108626141	-2.06735426276508	1.17831872373499	2.86154769878612	-0.952248956462947	-2.3278341851271	0.102312676382775	-0.18946865174676	1.09648735508489	-0.0011525215348293	-0.570595979334971	1.89124206335952	-1.37418475082802	-1.42351650558608	-1.25650278328374	-0.952545520542453	0.594593741880965	-0.525391016416796	-0.196379643403578	2.47967581104604	0.632681523870377	-0.651796312346858	-2.34638845781645	0.91944972400775	1.86647672124253	0.994667312916455	0.840812065855971	0.922433271959986	0.172170249433842
23	19.5	23.4	161.5	61	2.03266824816174	1.25247639725489	0.00880870985113747	-13.8860668632065	1.52755690795098	3.13021820045887	7.15278926830626	0.734819133027313	-3.42237640709504	3.75799395305486	1.37340883153965	2.50025666518171	-2.86564057974054	0.991843935514461	-0.786878670215843	2.78518216195345	1.41803439302199	0.468183395556263	2.56190490125804	-0.637253610929857	-1.6842374302019	0.347966105185985	2.24411196334738	-0.866239814646899	1.98282491426233	0.37885357125637	-0.723163584237076	3.24138554315112	-0.51136940303115	0.512527722758939	-1.67437580968318	2.50464485698035	0.589143718231572	0.59632589485411	0.302423331312112	1.41268376405228	-0.789647929693668	-0.604369325825373	-1.21500446837817	0.215166277352394	-1.02018536028113	-1.54697066808466	0.512635906026767	-0.0474027796911507	0.0814135196754883
24	22.2	20.4	173	61	2.29447316872725	1.27469565745936	0.00993500077317865	6.34465019624615	-11.6220336685118	-3.20520607853887	4.35056362437842	-4.73237552811183	0.0365458882731562	1.86577244445247	0.118656934269135	5.17731579591177	3.52910606868999	-1.77961686987389	-3.19002170587989	-1.90694238209976	2.77528320099531	-2.00651598539812	1.10483158440925	-0.862215692236627	-2.75862204927443	0.633133366894084	1.29507087861394	-2.61193163033355	-0.156824398743707	-2.08004798296168	1.71744625408239	0.913838156895347	-4.01652782979551	-1.33343082351882	1.12270147565354	0.91646516402345	1.65018321409154	-0.979537131291591	0.566425370417803	-0.622164145020348	1.88758410635	-0.613060253451303	-1.528479917536	-0.0680973949842001	-1.93246919201854	-0.123049827279857	0.741939595506087	-1.47286070787575	-0.179106843744573
25	18.7	27.8	168.5	79	2.27111570288785	1.12770517162973	0.00877377118435729	-2.46617637914486	-2.49475662430622	-7.38682951848854	-0.25180883560952	-3.96135599918222	-2.53575415168655	-1.21211992622341	4.41032954854487	2.99454999852484	-2.28546445831751	3.9494888519534	-3.7062267750239	1.78894125185231	-2.9522485496691	-0.371687799925266	-0.521155753085718	2.05788753536673	-0.858165710595567	-0.10976880903458	0.409951132116201	2.74958063880392	3.76251843677453	1.75020170122289	1.73790255300859	1.49589596940014	0.356322855594225	-1.12046543098195	0.23327591087237	-1.98480107883099	2.55070872501928	0.397313796984323	-0.218004818359539	-0.280909231135335	0.510658671939093	-0.522555681583525	-2.54345492886489	-0.089376288654646	-0.455193291153769	-0.270968908561482	0.930446473225484	-0.471441440835544	-0.565922620785443
26	19.6	17.4	168	49	2.08621915706735	1.20507352500594	0.00926200989378154	-7.72953802780817	0.532439964678505	2.37759212976838	8.91954433138947	-7.99529705295996	-6.80038010544748	-0.116071279954364	-1.65208035021851	3.29008354963295	-1.27969919051521	0.178083096069373	-5.94294809881561	-0.674318504128917	-0.686774091190046	-0.985234514977293	-0.951905174589267	1.31009189178973	-0.692846826001714	2.15110959831587	-0.711575140010378	0.439072945023202	1.1774365989537	-0.942225513550207	-1.79387934809177	-0.33545993399336	-2.21329190824237	0.790675027397774	-0.237193144004084	-0.252029515002872	0.676595894070921	-1.04370994742703	-1.91336002463591	3.02016913108156	-0.206570018634196	-1.35353707214195	0.233037020289373	-1.63186863976511	1.12090148029501	0.0137025981036865	0.63858829183398	1.01683025078627	1.10529512928867
27	18.3	20.4	184	69	2.07309414581373	1.19444717355563	0.00906251358348426	-6.69956870741479	-4.52423195695524	0.453823570594374	4.16310981391597	-1.40380851296716	-7.85930837850078	0.337779489711719	-0.955022565116972	-0.393741415024879	-1.16535998665413	-2.91829261901526	-7.34758235358309	-2.93294316495572	1.14729937719934	-2.65268293382341	0.652742802688322	-0.0623316394601518	2.76725656978528	-0.449639937215224	0.195645635467973	1.64289853633295	-1.03151293313255	1.38452012233438	1.09587314156281	1.03665166069408	-0.425993079847912	0.620939394500381	-1.87599979737717	-0.580066942739045	0.917258873858708	-0.102192125816091	-0.0490343236436565	0.848930406021562	-1.20919078037348	0.926678510794391	0.185423973658272	2.19018415785849	0.595620496617262	0.380905389884968	-0.757778273330295	-1.80113858363955	-1.34820000807278
28	22	24.8	163	66	2.29209511027161	1.15181333840867	0.00887763175271314	-3.88691816179962	7.2263478709524	3.58701791254962	1.71966070425012	-0.510563968524334	-3.70778955614458	2.88271717542369	2.23748737986198	-0.526198460634793	-0.563987672579658	-3.28153842977592	-6.24734984387479	-2.57947077963577	0.248146564533537	1.76095941917662	1.32476006890956	-1.5975893190778	-2.36274521236985	-2.12489879924516	2.40014923680085	-3.00085810220096	-2.24840836067521	1.50000450883546	2.8836943989754	-1.70489357849935	-1.14597935090197	-1.02470696723497	0.588936721060649	-0.976099719832903	-0.327084345137932	-0.933166125377477	1.87597537381368	-0.572443009116725	0.58194484082029	1.70628498119008	0.196930471718769	1.51830844392071	-1.1309833939273	-1.47027915976349	-0.921924229701761	1.45140204385021	-0.466682009321568
29	18.4	20.9	166.5	58	2.20965714541174	1.19497576547921	0.00940354444208567	-2.68170059577125	1.3772554020225	0.478319016285599	8.85988575764464	1.06974370912581	-4.53432424449568	2.38495953377941	2.01105078304105	-5.95962441442845	-2.61987140819425	0.693759333250363	-1.02796804102564	2.50633858861513	0.790834167763099	2.11895941605508	1.15382877439275	-1.17726340016949	-3.42797998843797	-0.779603564335762	0.00980109721695548	-2.62636161713414	-4.52486245777876	2.9437002170205	0.451419431768467	-2.4754090565797	-1.34678295573377	-1.16850797635272	2.60770523932246	-0.196165052089451	-1.1787987199377	1.2038334472852	-1.05582113123944	1.36013218467816	1.89128704488762	-1.17071971301581	-1.24347396057759	-1.84159822359591	0.203146318221017	0.548353368415724	0.202295256203326	-1.30448253724345	0.857605607204386
30	21	24.1	156.5	59	2.17880029701479	1.11673388160082	0.00897134397301969	-0.0323778299261902	7.86081522684819	-2.90698549602259	-0.211458440855221	-4.39917676595759	-2.69997157585482	2.04482926721019	2.24431085815247	-0.902431548869404	-0.217804141755549	-3.03163486999174	-1.33736056072426	1.26449916138343	3.83710176678684	2.04597066750826	-2.53612470588646	2.11651905642349	0.14922185799147	-2.25732593944133	-1.8993424135417	0.0938639587738404	-1.49939578094051	2.43408154247843	-1.17415660600711	0.748134489228731	-0.964810738899909	-1.23687131948094	0.184551650617114	0.0682675549432671	0.989585420157348	0.334191177074704	0.890073046213679	0.559668462258319	-1.94397950353468	-1.07958581631133	1.36540129053463	-0.720590063618998	-0.251139546619213	0.388197358775507	1.49476914694745	1.25046009565334	-0.405766858779525
31	20.2	21.8	166	60	2.0234650185522	1.24739239206322	0.00968815863772415	-4.89421183120296	-4.5710530533732	1.92903294178779	11.2890357083145	-4.51152390296225	-1.80448108524459	0.365848929866516	-0.973981054528449	-2.34451314856672	0.293213824868168	0.511809914912741	-1.92636202387529	-0.66372876761586	0.965197827196442	1.41088312314153	0.443530829448331	1.09264694140762	-0.262761015949425	-2.95511987626505	-1.97667551120844	-1.79943532655169	-0.126005902557141	0.803919004718859	1.97672212277985	-0.784871934800543	0.136890003409102	-0.509679464621094	-0.501339159809865	1.96713663132155	-0.0506699850069587	-0.456080506288283	3.09637110580417	-1.37633532318872	1.13556858746503	1.56872108524242	0.358235269828287	-0.4663568242018	2.47667559809482	0.847223209253662	0.921261642725754	1.64470991302326	-0.48474215933201
32	19.8	30.8	176.5	96	2.06805203838529	1.19904448541134	0.00929613340793231	-4.40671440676892	-4.91178538628399	0.678360225052079	1.55761887095788	-5.09277127597677	3.4722384238055	7.12953701030168	-0.986311505189324	-1.2171797521646	-1.48618039040527	2.95269535534525	0.0323891040727852	0.577300909074845	2.7472915425258	2.65787826954945	1.24903822319203	4.35233829993905	-1.28082490772545	-2.07147900629015	-1.06445789880053	-2.21360052595183	-1.54303389877214	1.4192488620689	-2.62772450815502	-0.0795718824885431	-0.157711796017497	-0.101228216702927	0.507343007975722	1.83481997582984	1.46653567755527	0.589143984670739	-0.32065882740494	1.27389552784621	0.167136101984218	1.03919748530607	-1.57196636534335	1.11791246018307	0.375381733691721	1.46057800104484	1.7935304021267	0.517958789039072	0.617294379601092
33	20	21.8	159	55	1.8841577236551	1.21584804750329	0.00862532892498066	-18.5453116132997	-1.27187947100478	-5.11787728318868	2.77477377400636	-1.39918199998438	-1.06540611309959	1.99535204381023	-0.1408171080309	0.405990695625252	0.545846827725648	1.61570903141913	-3.99936762083632	-1.28934188763755	4.24321164366334	1.27386984386245	1.64180691158989	1.26053846834346	-0.184795545605551	2.00361298981814	0.476518700779054	1.06532586152293	-2.9261257548173	-0.13843382844176	-2.23171382793019	-0.593818659397675	0.545862740508287	-1.58116363938635	-0.744548656491558	-2.94515558469545	-1.35245965974774	0.399244047423696	-2.90542933439289	0.678155469401513	1.50077904675139	-1.75650881752441	-1.26157917995914	-0.199793189300026	0.625594081700535	-2.08898959068069	-0.402833905022425	-0.362281493793656	-1.45690495906979
34	21.8	22.8	163.5	61	2.12378986901706	1.13304505102304	0.00933563178740354	4.86261339633644	-5.93495466257715	4.49664143633997	-0.328343905274758	-3.19708150537154	-1.77935966126748	4.14949675062488	2.77840119737632	0.132020192613468	3.86991499292427	-0.722284427004604	-4.60141367187094	0.85949350395127	1.63831953279451	-2.37064891397316	-2.47620731000361	-2.06088726065341	-1.27673122338056	-0.725028080557258	4.80195900815715	5.69947716828891	1.02430126234391	-1.11141502329594	-0.839730256365556	3.6429008924736	-0.761565279982304	-1.29822563198779	-1.33180908712649	1.95225944715078	-0.609212023973853	-0.754103319884533	1.62452889784456	1.84860144928579	-0.707409680410218	0.588390136681545	0.816968888935317	-1.05785754851326	1.01378248625136	-1.01758408286605	0.0325200237295371	-1.21563956495351	0.382431897070763
35	21.6	21.1	154	50	2.34266387932323	1.13395983581151	0.00891423618962729	1.19464914901728	-1.72629127068698	-2.18945063544342	-2.26081158484021	1.01281976541669	-5.06045612235588	2.57983063259685	-0.359584430215691	-0.162664423431793	1.03472504103488	-1.49894310011081	-3.46160328234284	0.84414012437377	4.39100443162788	-0.56833430831114	3.33564737978247	1.1289742639103	-1.39494968010692	-0.339490754324244	2.2871219329044	-2.20736553993782	-0.303227905217274	1.43673262568244	-0.0525097986328737	-1.98324283647927	-0.238747892436824	-1.17402557254831	0.294264816858939	-0.743455917534238	-0.583127910497042	0.709439387942085	-0.118187318254713	-0.229343765599043	-3.02885362635515	-0.173595396645035	-0.746616055473329	-0.135309907617678	-1.00661150869524	0.102859517407579	0.489707825798196	0.4663987669221	0.57740164627727
36	20	17.7	157.5	44	2.35675657657658	1.17318267868456	0.00978069434677844	13.5027047577935	2.35202021411703	-2.03529406428943	9.9737428794889	-0.420609983601594	-3.22252326506161	-0.358871755796478	2.57452639777653	4.30521095744793	3.67823194210326	1.57276341105217	1.90402780474546	1.1197229416422	-2.11838089118688	2.94029992773572	1.83797674404136	-0.827328394222646	-2.31813757452098	-0.721377170569903	0.154033281825479	1.70155137611812	-0.231247473052973	-1.02722367592152	1.40417611579446	1.50538794367819	0.451323092364502	1.78419914099886	1.10903779957907	-0.448544088849491	-1.54800411227797	0.556677869311646	-0.363316461432499	0.403166418648185	-1.43609078600774	-0.0524992150582132	1.97993690577818	-0.742735834844997	-0.882910227113973	1.4596554603924	-0.0430441949366918	1.58268330923415	0.494719310759458
37	19.9	28.8	161.5	75	2.42792307968008	1.12452449966845	0.00825798336456392	-1.80906028333515	6.12329947397467	-2.70294518911344	-9.79754541793932	3.99281740065953	-5.46584322645815	2.12014364961277	4.35246002614554	0.1910043394736	0.0419269136778952	-0.35340414632911	0.500095342149037	0.685601220664898	4.80479729426696	3.3739685474187	1.30297136411653	4.57175311974413	-3.40977098715318	-1.29576610935157	-2.46584874924536	-0.474200213114249	-0.864133650044919	-1.08451209690453	-0.35596725587362	-2.85111576631402	-2.25909693360966	2.44918418178239	0.368461647955543	2.854492413179	-2.12467527080288	-1.6259952440579	1.34703457041805	-0.63395220845339	-2.50410229614571	-2.54786477324603	-0.170738077908169	0.565388331757456	-0.986433965092703	-0.21467081757304	-1.06684925856651	-1.09679161695435	2.12221696429328
38	20.8	22.3	164	60	1.91391855947605	1.17758401534497	0.0090407515424474	-8.72327578504965	1.24283073952084	-0.637772651840069	5.9209063661034	-5.60261039854987	-0.227756826442047	-4.21239238176041	-0.0967165790692223	0.493863116595155	4.05841624165036	-0.444616149973585	1.04923460890436	0.196825002435568	-0.225275288601092	0.0454946665262654	-1.3265984745227	1.47802945000673	0.521878709526152	3.54873783423788	-2.51149793900592	0.320413405233671	-0.952807588354822	-1.17572792327559	2.56652536093098	1.30344636935664	0.731540189718419	1.91408419246886	-1.52263112720368	1.5890349409518	2.02768451315332	2.44868044401874	-0.0971817753353753	0.233787379229719	3.1593802377158	0.149373500741408	-0.964434640003743	0.192816581490464	-1.41165190970802	-0.912568305474165	-0.418311040145986	-0.241438800221492	1.15447441218651
39	23.3	21.5	178	68	2.06561708417861	1.15293012128915	0.00922917871054538	-4.10441753697715	2.03205684548299	1.91470742188086	3.93476627446102	-4.71131019957856	-3.52771175390385	1.25644534656674	0.910352358116829	-5.57398040022928	5.41117668840171	-0.183325446756799	3.41016015515449	-0.855594128577363	-2.14517058994582	-5.30831448406145	-0.643541529752947	1.81431488890146	1.66160006718088	3.74128088884366	-1.58543224536699	-2.11209196001549	0.797547840136567	1.32560568241874	-0.14348339606637	0.433201794154645	0.112491832627676	3.45493086687271	-2.10599566321342	-0.125276162351271	1.5384803482831	-0.396568782269072	1.60770633591243	-1.81395819059279	0.742760573712943	1.08689597945111	1.17145999729096	0.0429039021071003	0.219638761756737	0.587816062721917	-0.144904219826039	-0.0650941231160646	0.338291785657812
40	20.4	21.7	165	59	2.18711951591418	1.15347245403578	0.0090098470286026	-1.26458962800387	1.07686738948539	-0.479750924441422	2.9422495067091	-4.37919398604761	-4.00344610663075	-1.65864518384491	0.936435661748718	-0.118620114853154	-2.99593980545208	1.35740710422484	-2.30658765206174	0.511034783468821	2.01371274886968	1.4130813731576	-0.854256163149842	1.15947931014383	-1.30841644188124	0.481754969434165	-0.374280670839774	-0.854880483218174	-1.71683184742165	-0.303044383809613	1.98567194008047	0.00911607778704998	2.52309259352061	-0.141505857215064	0.475178831307774	-0.348015054186375	0.121515310626587	2.91366279778907	0.0343596517090172	-0.31235313056019	0.26728050251034	2.17373852118436	-1.81513910188999	2.48478910293905	0.736969393109524	0.268432516866847	-1.14516993698577	1.20910192880945	-1.07970006206903
41	21.1	19.8	152.5	46	2.05771216713767	1.16398688022831	0.00909292874010486	-5.76973177324848	4.24775306193287	2.418882437572	8.50572679534033	-1.63350140797898	-3.18337562459861	0.37069275096641	1.89801301517076	4.93705867824211	0.882127254720639	0.974285452941733	0.150935086724442	1.56560072683512	3.71487186093791	-0.530707371340643	-1.54318294309929	-2.49656611759738	0.436470429901056	1.04155235876559	-1.03620277830297	1.29931984166283	-2.38608100116434	2.6472251321772	-0.386903926091393	-0.555252319027449	-1.35977140210482	1.94211627157498	-0.627639796786842	1.23165916680356	-1.43057508105874	1.17468774930032	1.97657239416875	1.14526944009507	-1.23546217075765	-0.0431463017132931	0.0803735244919185	-1.93481677568743	0.806920145888622	1.21819836348752	0.1673629513476	-0.0732734184785458	0.841707369712597
42	19.7	23.7	165.5	65	2.22167162860257	1.1490407655449	0.00921044577944242	3.31889280492861	-1.74392262570205	-2.16577589951618	3.17880146783909	-5.23874515261097	-0.495745423592049	-1.89688245454407	-1.12972712616509	3.79539772974877	2.48908691861846	-2.28533797577218	-2.32725782957046	-0.719939725301188	3.77747555238374	-1.57473030049388	-1.21148252901158	3.05957918794975	0.193971364114288	0.165744442919326	-1.09935808924659	1.03123614959797	0.270259626882603	0.633708779375476	-0.242609787504455	1.22987333877241	1.97859274028465	-2.53808115746876	0.463124555075899	1.00673115008195	-0.833149479632807	0.691461839294182	0.21455507411384	-0.119722580071731	-0.0381776552082367	-0.632804184606629	0.279014392588867	0.902205152421622	0.772786388101761	0.127583226187029	1.12183084949992	1.78911309102518	-1.99933992352074
43	20.2	27	160	69	2.13260682532956	1.18995547424481	0.0083816309579892	-13.0963828073341	2.02775064109929	0.206004710402997	0.372327630586195	-1.17591865254291	-1.88199449046017	2.38157769614722	0.371491210208848	3.74171778570093	-6.12518068514658	-3.68658919063982	-3.19946937802563	-1.58086012934155	2.79232725265751	0.351338095717777	-0.0655242437478246	0.333167107381421	2.35101202330241	-3.30770796924478	2.00249856359089	-0.632499866707688	-1.32904072484238	1.77410274911654	-2.42884372259464	-0.834180162296432	-0.408311783478897	1.20266257745302	-2.05798509871289	-0.480814730881252	-0.395885312620137	-0.126987159611162	-1.11294104285529	-0.849878223718601	0.366590604616062	-0.358921134317795	-1.44777183165665	-1.01302056661263	-0.850585334840221	1.13577798199061	0.643575949029926	-0.0326587417275542	0.453667588815434
44	20.1	22.5	166	62	2.04527774428874	1.16142690035057	0.00944400089267296	-3.1300336704972	6.20799703444604	1.76271831815971	8.00391177649906	-3.24523174061576	-0.716785006555455	2.40407534294953	-1.67659940416911	-5.2024598556125	1.21159929882054	2.76186569652628	-2.55252050644226	-1.9536803048569	2.71238741683623	1.41278826269858	-0.230201285477925	0.65155661481933	-1.91209154420871	-1.66620897037033	-0.323797422140147	0.387306098713998	1.84701475878895	-0.468854250497091	1.89432634313678	-1.34264916381202	0.342341853206098	-1.51518055363531	0.272634111999965	1.21627820081691	0.216059953569728	2.23399299106415	0.901291222551572	0.467820481544291	-0.841976452512708	2.14694190038254	-1.84790949864786	1.04124549075115	-1.40584072725266	0.391399805267389	-0.464148263409291	-0.157684556657243	-1.46268589889353
45	20.7	21.5	167	60	2.1647614055728	1.18961949344584	0.0093476276243017	-1.31642232175679	-0.919580807657976	-0.756157565719056	3.97433258967243	-5.20361537037855	1.50559969804791	3.6276602974272	3.97824643538483	3.34817770189412	0.715552501828189	0.223083749591225	-1.53701947449485	-1.41287468435868	0.347471123204679	4.41589589164656	-0.643761385645353	0.332520909895592	1.27378026630386	-2.52562599415392	-0.825802346832842	-0.423374965813193	-2.03029564382641	-0.54995943509385	0.439837175098293	-1.40662287442692	0.31339726325821	-0.520684796877466	-0.552362519807576	1.00309656991587	0.836481382836147	-0.773257580345701	0.781086614512232	-2.27898226025437	-0.87094306306567	-0.168149535953475	-0.519640296946403	-1.04956643802206	-0.48999014279094	-1.39264101871053	-0.788346891557467	1.0197478366752	-0.84165985999883
46	19.9	19.5	163.5	52	2.11289875033856	1.19260424830896	0.00906006823003554	-5.72193254986276	-0.871850059605798	1.83433521439884	4.22041809451486	-2.99548649921901	0.787005880235894	7.94319967201801	-1.0619652754452	-0.975984120581249	-2.44155747093175	-4.77711401094075	-1.77570345326173	-0.937161640349455	0.835574288083725	1.3757086102177	-3.01543002088455	-0.260431752282812	0.40301295181572	-2.4689825483918	-3.80425927315741	-1.93033180511682	1.40621495943965	1.95080817131803	2.47482859097947	0.539698927601882	2.39733932657632	-1.20428698956454	0.605170204391835	1.08945886301461	2.33301462449466	-1.08184337755009	1.51021666719308	2.82214704646334	-0.963429200434365	1.09120100015655	0.621618301940404	-0.165980977600781	-0.800875464511704	-1.41956724529787	-0.566127739231933	0.981690568176866	-0.865544534098604
47	20.3	22.7	177	71	2.22086773734858	1.12840552533553	0.0088961671141592	-1.62902116386563	-1.07536503672072	4.21019263669559	1.80216563751435	-0.790731570758837	-2.99232070169078	5.44155510253106	2.07514343098256	2.25742570833859	0.311324151120955	-1.63151122081998	-4.10084163709116	1.09417312061477	0.840881708518534	-1.83438768076235	0.574335526595948	-0.259014445763512	1.73278313273044	4.00046078247252	0.941721376399499	-1.07740532695271	-1.02516307319422	-0.621553226346491	1.20380070796953	0.207971915791827	-1.11870427660004	-0.532944261535601	-0.0811177356088658	-0.666312792423066	-1.43197973934514	2.35019371893654	0.7241741797694	-0.0784906958199732	-0.0785266615486917	-0.529847331202211	-0.288272220603333	0.751663764399875	-1.86658997445278	1.65433581923127	0.977861825862858	0.715491694085236	-0.103662449880646
48	20.7	31.6	160	81	2.28039627152114	1.16181512259843	0.00917545123120451	0.52905759338334	0.161534013282516	1.85278478299067	0.867660711371884	-9.36682999257035	-1.44713084539485	0.644614133466548	-2.34628566662905	3.3287979997327	-6.19179551020002	0.983405156214804	-2.80917931857755	2.51931921015019	-0.16211920743499	-0.0494626265315549	-3.8549494109338	2.50562983437138	-0.0331548598621252	0.968060157037687	1.22987060607916	0.148183912551823	1.2601384925255	-2.50912184364058	-0.644156455004936	0.131992248681704	0.510700841369844	0.117297784848693	0.792282125498928	-1.90155284729394	0.153861360963466	0.390643526771825	1.45224513238897	-1.8533460684217	-1.12671280129606	-0.597559286923912	-0.822354115338878	-1.45994501463631	0.573689138456771	1.14688480418301	-1.4983976070991	0.676557164061617	0.762131722331372
49	20.1	30.1	164	81	2.28057852021211	1.1727280042407	0.00902776797988103	-1.32185026694907	3.35848192512734	-3.8545634085469	3.89489351612214	-7.47781528035269	0.317537976037368	2.1492447952034	2.24027951054772	3.48035293398701	1.54832146361683	-0.583288965808948	-3.77144442425345	-1.85054607550716	0.755138675271669	1.39339970774721	0.334832817339996	3.70084225697032	1.13172487937671	-3.16472549141764	-0.702038680522753	-1.69262984772586	0.772684607655125	0.953082605129399	-0.822862486864431	1.36075925212014	2.39574060169115	0.539422077600825	0.0256960030770967	2.04564364314855	-0.158790048269138	-0.240477836162536	1.72400770776297	-1.44001170583093	-0.199129439699736	0.448873310308467	-0.138133968835669	1.24801707697193	-0.23849387079383	0.670192755591212	-0.140475890600081	0.573312902904437	-0.0788116223405651
50	20.8	27.9	175.5	86	2.14032291531892	1.15876718898668	0.00893013809014319	-3.252823334161	4.72205403557218	5.64126367775181	7.50181524003555	2.25148020029186	0.609907430868492	4.74547776390159	0.612887786016763	4.6850630434451	3.68918619871111	0.648517010759716	-2.51604596832051	-5.49939679535878	0.107411263960234	2.3503892882978	3.07247270309545	-1.01430679283737	-0.626838958749522	-0.523773333103148	1.8749866751681	-0.398428553922435	-0.890240772529244	0.553711334908048	-1.05640758321157	-1.19019463141607	0.535892722234893	1.20937521373638	-1.0499532178611	0.652763174223891	-0.828376616862824	0.109439129296872	1.78104228310209	-0.793911482404719	1.53627130123197	-0.696003292680015	-1.33525487620058	-0.604194897143198	-1.20688728657266	-0.0386317835432488	-0.795931338920532	1.41564321780928	-0.880608579041354
51	20.3	21.4	179.5	69	2.06594324476965	1.26198053325752	0.00913191602380597	-9.51762215235779	-8.17040540556391	1.74783733883089	0.0309993742802448	-6.53884824634953	-0.443926525776784	3.97549963420245	1.35497572664595	3.78307131551479	-2.47285099367722	1.55565106081285	-5.12966552621254	-2.03943609453824	-1.93786230421104	-0.310268894044286	-0.29469783861064	-1.57421728256632	0.99079419968344	1.04760963000675	0.212510597137888	-0.897190216406255	-0.996810753865424	2.43952684879294	0.972733160475257	0.979705583522036	-0.821221112146568	0.692477362015703	0.0142013707174123	0.0872196311201845	0.972021678252928	1.02189455673997	-0.147404716105646	0.993896234021615	-1.43995957379848	0.792187686043939	0.410751644622394	0.859911569522748	-0.474292446573235	0.512728204406364	-2.11933011438018	0.152181418599201	-1.33239440706412
52	20.1	26.3	166.5	73	2.28737685041119	1.09566153136086	0.00857365660019955	-1.60361390039561	11.4887931621075	-0.382408714844488	-1.39073115260686	-1.31485583813661	-3.77100783172411	1.80245528734256	-3.73735417304986	2.46137524432186	1.2756647600746	1.44913576146555	-4.39147227566813	1.97787808552093	0.217700092393154	0.0913753554999832	-1.3866735552112	2.36680191003279	-1.3532946684472	0.710943742199995	-2.54901772459104	0.545996874384768	-1.39660809117565	-0.670809388553502	1.19513069368426	-0.921912419075924	-0.57241939242538	0.332329937861281	1.24000701405976	2.06071839650512	-1.39114808983275	-0.172484935690124	0.602080642200879	1.47517465725573	-0.472420428646861	-1.10706094649547	-1.52832842620287	0.197606105147681	1.44570628818674	0.418794056352891	0.531948390589253	0.544393819941355	-0.924315373075349
53	22.4	23.5	157	58	1.83085709489864	1.20081671811016	0.009117116517259	-15.1405883386448	0.431423173806496	-0.142958081887657	8.56986373700722	-1.54248645019498	1.2349099674814	6.62491659556691	-0.43425083494917	-3.27058736477643	0.901140881160117	-0.186185441978627	-3.15415938351519	-0.96619636925511	-2.56084922790203	-3.09103600740918	-1.31242656143147	-0.63278272761368	-0.0959984795652068	-2.43681630338386	-0.529025046322281	4.37913721714211	-0.438264734892002	0.369063580419673	0.347462684639344	2.91099797722982	0.480528433582806	-0.753418743725015	0.27791757603191	0.192522054580207	0.728586262422351	-0.408415578783244	-0.242145972881727	-0.0501105913477895	1.03134384744435	-0.0795110216211011	0.520965723477104	0.49600341514132	0.61283303220974	-1.13546695999346	-0.75642635984833	-0.966158687733071	-1.18769276354972
54	19.5	20.8	155	50	2.37563117793092	1.16350026486707	0.0092852688979692	8.97907704717062	5.79285722960267	-2.06479676170308	-2.19612755694109	-8.14848299737793	-1.88087002932175	1.49327255889996	2.24844053981164	-2.46237073627002	2.58389312759432	-3.8126099508447	-2.57029896529468	8.0452505811059	1.09975229979787	-0.415799511183036	3.71762419988015	0.87821833413729	3.11196729685041	-3.63474231699887	3.15501415851487	-0.935349870072865	-1.64041262458608	-2.70097218633935	0.642324627090174	0.971118932451142	0.431891555109825	1.34116583287114	0.166967159526555	-2.93106305619626	-2.73708814072064	-0.860162494946983	-4.11654343912107	-4.92970342029165	2.98559293432377	0.969214234617176	-0.498194807070889	0.968750851063109	2.77555720563096	-1.46590412808434	-0.895366916538532	4.31022166907227	-0.305235101970331
55	21.2	21.5	168.5	61	2.39635889525565	1.11736589221933	0.00950936565598877	15.0568069981766	4.56225641210421	-0.52690640453201	3.65284339046968	-1.83356555033255	-4.03997199861781	4.63022504422888	5.69312800544394	0.961099753788166	2.42042268336006	5.73081880596416	-1.25803801396894	-2.99254365221665	-0.230798221467482	2.62327416969627	-1.73531525021523	-1.17010251522495	2.45062060332969	1.92189999394894	-1.04935094163948	-1.00208258541605	-3.07831503269302	-2.14538953553769	1.39043370421299	-1.28086781853599	-3.87106973534828	1.36631742042466	-0.756863662383895	-0.673775231124677	0.837152456922146	1.61628260034872	-1.58763504055987	0.417819226437322	2.37579729642348	0.5940838308718	-1.71159270863603	0.897385843848458	-0.752345411325681	-0.259509261397106	0.525444255429287	0.312589771479789	-0.427897587467214
56	18.4	22.6	172	67	2.18073342663171	1.12488832199233	0.00874241639911141	-5.067693054542	7.14196653605111	0.0816614888957177	1.8082077166226	-2.09808409985371	-2.08548342315312	4.91103884940383	1.13415577463168	-1.66857327315725	1.24871495435815	1.58518596361357	-3.37482014500738	3.31528043121176	0.661689270268058	1.30744665680847	0.685686488756219	0.629049265983984	-1.07912667036753	-0.591222657696867	0.70196330102411	-1.38926037895402	1.12157583912522	-1.24679489186389	2.70136518477267	0.526301566470865	0.547364250463385	0.507684623202677	1.57429315815307	1.30163468520582	-0.249162211331368	1.1756870088329	-0.602436939732956	1.65697376968395	0.524006648880082	0.720749793781402	0.159912192075065	-0.786323853024915	-1.26603992541724	1.90746280434063	-0.148419297155748	-0.703840714923249	0.32481061985362
57	19.8	26.4	158	66	2.21232253864166	1.16830547476884	0.00934524819388408	6.10269562635886	-1.8805931877413	0.804770227195267	1.24283441899545	-5.12286434034912	-3.34165772509039	5.41840332227772	-3.48648316925523	-3.04579126337206	-1.51016333874975	0.558484803839809	-1.46237059769909	1.92625260057228	-0.358702778253308	0.165329048600075	-2.60213418353186	1.66969555231823	-0.366379960051706	0.634363663992244	-2.84502413085113	1.32843956150877	0.471143943704075	-0.476216152136811	0.288144843491561	2.33004684702478	2.78746554831383	0.486186443746187	0.546243052483828	1.08952674034781	0.278510400299524	0.117833237032479	-1.91940449550146	0.678403915868336	1.34398911999091	0.237185635515308	0.55904979149502	-1.14789350948252	0.568487602441502	1.22853085008609	0.765887326733608	-1.2501966062433	-0.641705573912078
58	19.9	14.9	166	41	2.18293585806709	1.15244463926872	0.00881759151305161	-5.20319396766768	3.58073538048073	-0.418406956998612	8.26543430213185	-0.27969089813307	-4.29628033861998	2.91453882751103	2.99137256635695	2.47561298997806	-1.49884294566658	5.08466151232947	-3.07053456877303	6.50681212786899	0.922279621527178	0.588987576069541	0.563288320157614	1.21886170304629	0.577604157399703	2.36067671447659	1.75466352818027	0.562962170184157	1.16727729944025	0.0382400567896144	1.76996732379449	0.335559140073936	1.19419966441177	-0.531087412043102	-1.15750659204015	0.567804158088489	-1.07373174983263	-0.0790674986176877	0.922932677709799	0.535115456269231	-3.05000524969811	0.700683233142789	0.658414421321798	0.526373695766603	0.359425913961512	1.14062606602201	-0.00762735472406867	0.102937711463126	-0.620532234047818
59	21	22.5	168.5	64	2.33499353086254	1.14560508781261	0.00887759743090853	4.14487377760148	0.659581891099849	2.48224464357239	0.0169540438604047	-4.87367641936109	2.21653922832243	5.08137583647901	-0.836469561971592	9.76392749107668	1.41267710924401	1.19734687282523	-4.79915830029071	-0.729689409971119	2.70238135954892	-3.05875829105909	0.027678401814206	1.7147186311857	1.73173048406096	1.12039758857139	-2.10441824184978	1.13374632014261	4.19488440156439	-0.413340397872417	0.920017635869733	0.182885604296431	-0.627483884747792	0.993127434923754	1.93526274040132	1.44579417090418	-1.02708761101589	0.806023825631161	-0.0592679083394565	-0.0357288113453828	0.75655205901022	-1.27456971259386	-0.582496788787522	0.530478917491139	0.310091983501279	-0.243213269633841	0.522918228525966	1.24104581292365	0.0439975350586525
60	20.8	19.1	165	52	2.24504382072773	1.15720857061718	0.00920474429087917	3.00138282443858	-2.54224302616159	5.36009791274822	-2.74281187513696	-3.26446410570293	-5.95752756887719	3.67930521737343	-5.17415005279922	0.823225729471071	0.857302426069454	5.34207984645059	-3.72345596162618	0.728312644625694	4.84393607225436	0.03813104328146	-4.11254148171257	-1.55498178798123	1.3262143807457	2.03999644798436	-0.768006373449603	1.32159897898041	-1.25134210435711	0.410644018585286	-1.13050669583167	-0.536713109646892	2.71703372013013	-1.25588263331358	-0.357230626252219	-1.3432390924165	-1.64569782741165	0.694306588545997	0.498817782210767	0.611894986773481	2.21288700371859	-0.0864528105921733	1.20761921339251	-0.111736433748398	-1.95618970249592	-0.521211555011421	0.311397564550316	0.300626043641585	0.311519111799681
61	20.4	22.8	169	65	2.23433454802972	1.2325827943338	0.00951162059064011	1.5095714889924	-7.61581065450075	-4.54228006251458	4.94031037260317	-4.55127268221473	-4.77022620893005	2.53721873150465	5.23856637197991	2.65455019427646	1.5836122671766	-2.5169569072155	-4.75160532147946	1.98729712643828	-2.31304237633745	1.48389240238467	-0.121568237189291	0.915241330463964	2.45637012313471	0.588805174881034	1.67347357233899	0.204324459004711	-0.730676627644137	-0.289603998552885	-2.39550206737601	0.13118253495503	1.44297180576088	2.20682218887349	-1.54527964498466	-0.969600659865425	0.619647059966469	-0.177195794570954	-0.420784089338678	0.405641466999228	0.374326447113017	1.82642505636682	0.972887157280222	-0.924389570848261	-0.887507169435722	0.716369150845548	-0.527730848192111	0.194449605384147	0.685004935179091
62	22.7	25.8	167	72	2.21348202633306	1.13494846559119	0.00886903386771376	0.758525005757744	6.62876754588297	3.53201806275696	3.75107153196313	-0.440891599366199	-3.99551175446941	2.63690410663501	1.1063673238658	-0.697533438250085	0.848210077301529	-3.4251787844428	-1.15199177327761	0.487899187042299	1.82434454822961	0.56145889197927	1.57031770029487	1.7174376756936	1.20339349602764	-0.818287467571644	-0.238410290313011	1.22699904040063	-0.583331567702749	0.157417976296239	-0.712740951415714	0.311574109236108	0.199694093231822	0.18933882153281	1.31968712500516	0.210199791609258	-0.195780075014703	-0.22925829491402	0.632530228719434	-1.7445781271069	0.231416601104045	0.598964919613066	0.427405586721769	-0.962813492449058	0.193024921986421	-0.130667984251928	1.72951706901792	0.0655940958684371	0.469015821569471
63	19.8	19.2	156.5	47	2.0038978570354	1.24130105963262	0.00931061031515787	-8.16550468690469	-1.20662627734466	-6.48843965917099	3.99440913466465	-7.29977002765175	1.77942839674872	2.35447446117533	4.30541276270766	-0.711620453788251	2.42299967777978	2.20123650863817	0.355513380681438	-0.701675264963621	3.32338327430258	0.196053839095571	-0.00014515037650668	-0.240705890983823	0.126134576580572	0.049057673767101	-3.15633797604916	1.6003368824523	-1.64751231020665	1.18478028516861	1.38919484968334	0.904626983325048	-0.118996791542733	1.46441145422351	-0.280170183681866	-0.134399581591901	-1.26556118417829	0.675452610347985	1.84241844999354	-1.76415128503486	0.621241993941973	-1.18254488087663	0.426852892272059	-0.0680186831379509	-0.631760746460349	1.2164873139988	0.374002657971723	-0.603503173640377	1.24821859364853
64	19.6	22.5	159	57	2.06492813403414	1.12702578830939	0.00884697055137121	-7.47305315492258	0.514855975123541	-3.6001251092801	5.6605932581582	-1.39557704533509	-2.76738469371693	-0.796198627459038	0.209374951773862	0.199379012340434	-1.4266498487802	2.51065225958482	-3.92808517498999	-0.492880850555561	1.01832806107349	-1.54667411143974	-0.139932344942097	2.97918239814603	-1.43853736272468	2.40333085665446	0.0823316369763587	2.98912068340998	2.0115348146016	-0.740872183047825	0.0830372093596196	-2.26310350989833	-0.167723402904365	-1.20824880498115	1.13238116696209	-0.0241295744567461	-2.34080989363005	-0.041090315431792	-1.54444586289409	-2.69539493099293	-0.635702882547593	0.603772302315753	0.157327159247208	0.169862012020536	0.825860611341866	-0.520511543491194	-1.88971326294638	-0.478085681581883	-1.4027375676681
65	21.9	18.8	156.5	46	2.24233319245767	1.20351992631604	0.00905935985839079	-3.42514755223002	8.28709259130357	-2.92836672216626	3.39061076453494	-5.39340651735082	0.539525512993013	5.43138431110671	2.65489437442105	-1.32766484699659	0.902349267723653	-3.36650667019785	-3.19180971307246	-0.121593523741293	2.14602827137142	1.62433227290557	1.45442720216847	0.19288299172369	0.531248919882458	-0.184751556796255	-0.550954434111082	-0.257594131724542	1.72259644124838	1.22958683513798	-1.73161750021639	1.17187474873139	0.769944795728823	-1.53603673935129	0.665681574148531	-4.65854034614946	-2.24611175594905	-2.861558818629	-1.3151201965717	1.08564499544949	1.02320389163526	-0.316881110833379	2.14338665184868	1.15480833705515	-1.46472906244736	-1.62801483687323	-0.23301117882653	-0.387667644496611	-0.128721475858781
66	19.5	22	174.5	67	2.29310036317901	1.20860457621216	0.00957677692614147	4.02976742794496	-2.03712461868761	3.66990273859203	6.06568195709617	-4.50613845769681	-3.2166822603575	4.41244448627403	-0.957155802505615	0.412096259751566	-6.27164920902532	4.03903058515704	-2.15695165784697	1.9748784860203	-1.18438883230672	2.69742885731735	-0.767179239682654	2.2562943228062	0.795774066493729	-0.512118012581202	-1.23656848522528	-1.30203533306826	0.49384837050854	-0.056245436545795	-1.3309588342078	2.06625237462312	2.94667190703553	0.651622314873972	-1.56602513122331	-0.836735317300597	-2.07153227293325	-0.724127854009803	0.967439323286646	-1.08861115039887	1.33018798537583	-0.214770194237389	-0.0650457236718964	-0.368798861744981	-1.16278606205596	-0.77595179229127	0.078482329506526	0.290742097704114	1.74148117775718
67	21.4	18.6	159	47	2.02940210857213	1.24635610882772	0.00930417180535472	-7.04149105238525	-0.542745048432388	5.48975258020606	9.97419188758679	-1.52783252235916	-0.29251789791872	3.23613491256475	0.782485152414806	5.02174438772486	2.81814319803573	-2.6358584093776	-1.8943614791302	1.68417720554441	-1.61958674833179	1.77622829045843	-0.055834628305335	-0.989662922676955	1.96724114445667	0.316161035679273	-0.99476128733536	1.50800530792645	1.22808227334373	-1.12452650326118	1.14574668634877	2.11157780655572	-0.69903433409433	-0.241566489876767	-0.226072092652235	0.670900727947419	-0.253600255167361	1.07708809548645	-1.11143047192761	-1.34386765508125	-1.23278014138398	0.952668468243034	-0.736528889675243	0.114167553045837	-2.24257726919436	-1.26158516760268	-0.590727377384158	-0.420261453312385	-0.457486321667589
68	23.9	22.9	172.5	68	2.09525076313762	1.1709176963022	0.00937057372055517	1.89374008106542	0.274728541918444	1.15227587695287	4.89186174890787	-5.54992726646947	0.125080535762659	1.05542935709534	0.912070759762232	0.201497799589267	1.5642684395175	-1.52646149166612	-3.47986842553143	-0.327794402842328	1.32683410530286	2.06624345995989	-2.00770214153725	0.946429375817513	-0.508256115366294	-0.654855464222599	-1.30499303524435	1.81234659642453	-3.92153033460661	-2.05728890063019	2.38415742071594	0.195630874066493	-0.628941187781921	0.440343930769917	-2.28663051824197	-0.322912500492186	-0.799732374971824	1.93064671783558	-1.93952533416514	-1.01974631173263	-0.646719673876259	0.711344707202985	-2.109825597693	0.506744184929523	0.0438767961494783	-0.567367519900072	-0.411524904428984	0.0737416558603162	-1.1017478465177
69	21.4	24.4	170.5	71	2.37704038790312	1.29264107336345	0.00935174437703184	2.81736639751225	-3.78399837046548	1.57003563564202	2.96875143404412	1.21383571259592	-1.85386788964329	6.05059152132579	-0.932269037386072	-2.19426997994817	-1.09436471176055	-4.03229577494951	-3.07844883191266	-2.54500845019304	2.46447185193972	1.15062473370055	-0.757603719713493	0.768862885288889	0.473227736046571	-2.35426689413711	-0.0963887433629464	-0.0283708022186173	-0.213822344386427	0.330151546576587	-0.430989729309797	-1.71696927563928	2.197184176594	-0.646974445737005	0.682435714365221	1.26410617232639	-1.68964325011142	-2.90574645374811	-0.958584191638619	-2.45476977663635	0.529749037929687	-2.16030089511369	-2.09772328232541	-0.642308946323005	-1.49882680891553	0.767457627415084	-1.93687774982108	-0.222177163355074	0.205140909207083
70	23.6	18	156.5	44	2.1337792039568	1.27963492028293	0.00959498308087807	-3.44693892382266	0.0663091003101663	1.97983291482618	10.206527670027	-2.07962831116398	1.00114151957678	4.91015519389945	4.34684365050663	0.110017359525425	-0.377624382920586	1.05585149128599	-0.170248088350918	1.65499737138322	4.74994051234722	-2.38367493585098	-4.30220361991552	-3.02128905280873	-1.40845887323484	-0.00584416905734782	0.494592444648129	1.85652048868903	-1.04801519721743	0.313658236663152	1.32906861022593	-2.35583066346605	0.922144258299807	0.643083808524961	0.489730065796926	-1.90028378209565	-0.63877166835032	-0.802223993358767	1.59956077943679	-0.989337576103609	-1.38504138807758	-0.417292313203728	-0.413743201114305	1.0961789812758	-2.69952168596574	-1.495626924113	-0.304655060642066	0.574501897979579	0.845560712625727
71	21.8	21.5	161.5	56	1.97779666970534	1.22880377418843	0.00933924012470486	-3.77717642962746	2.15592595952173	1.743696125641	10.9407668547282	1.57253031112135	-1.46747292538218	4.43100720240294	-3.06532555534037	0.969709830358175	4.35240729443467	-1.88824940216949	-0.840008298578198	-0.795621722874424	4.48862028316417	-0.473507721279567	-1.28143887527282	-1.22704691285655	4.88717849462921	-3.58928729701444	-1.92839940889076	2.71954867472098	1.59610004517946	1.02682808644453	-0.38236959529978	1.99393109244998	1.11886788893645	-0.932335665951195	-1.36933186881108	2.21197473803449	0.175997931469562	1.11451995524366	-2.11559478461089	-2.99875758088711	2.12836223801192	-0.949695704091883	-0.258665468555464	-0.911188980762483	0.458968331766288	-0.088682442710257	-1.36250359881669	0.209271559240456	-0.818514976116694
72	22.2	25.8	174	78	2.38611151054553	1.17030110872277	0.00893782633711036	5.02915738449797	-4.40151579005648	-8.66738167153849	-8.83871731357938	0.319982619213878	-2.18540170598388	8.05391622072756	1.18404545858308	-0.271067114157112	0.590281073754773	3.21986593821562	-2.84458485505282	-0.615914760964499	1.60381133634433	2.33204462682092	-1.57341109515296	2.62635160981961	1.24096003327649	-0.740198703819688	-0.490564601294184	1.08337983054058	-1.16573044604068	-0.990808110596091	-0.15663898554335	1.78679018128097	-0.0213020116715303	-1.74050761150309	-0.794416144743826	-1.26293518799695	0.394609690100265	-0.12893374775357	1.08164118744485	-1.04637821767849	-2.14744399056241	-1.70326586006644	1.55086575444502	0.172485156907307	-1.3973994929697	0.896894322748835	-0.708737105362736	1.47331839133747	-0.230538122415378
73	21.6	23.8	174	72	2.17749430832933	1.15828799674799	0.0091266394039818	-1.8179764538735	9.68400395828052	1.05025472027667	4.2918619441521	-6.38637484751024	1.54253864543934	4.37487722782614	-2.85560524599263	-0.245833132835813	2.21625105888474	2.23330306363713	-2.95322285570469	-0.409700283032756	0.730366069246036	0.903814049870465	0.256816841031016	0.410634402586045	1.84734066178553	-0.871333848858326	-3.71025048332846	1.11340129600309	0.527595597040959	-1.04178967133879	3.95742824932499	-2.4770827686401	0.913593082957268	2.00984871938745	-0.952357883939061	-2.42336364830908	-1.03787627272527	-2.55469314477885	-0.199413542191262	-0.57489579098574	1.21671365420575	0.558414931136056	-1.25251108541878	-1.73851331464773	0.0150417191634995	-1.55474324958829	-0.543518316445672	1.10007262680289	0.693931320609881
74	24.1	25.4	172	75	2.15878670460444	1.17169119533776	0.00873211519724977	-6.02626007451928	7.81628895200546	-3.43327826527307	1.9146758037293	-6.7836136603486	0.404688828188051	2.25389947352314	1.43454874446752	0.991187739369412	1.40352928426843	1.03294838828861	-4.01081963187652	3.55367000841346	-1.99579970590201	-2.97678324220203	0.331339036000172	1.44321455883514	1.78223969140997	1.09074724311869	2.81467273035526	0.523923881736815	-0.83993173541357	-0.807366932274542	-0.738274291880667	-1.47852625412994	0.671837653063121	-0.974327748700264	-0.430853328310515	-0.207765494872328	-3.05036525483415	-1.41411111062459	0.0250138422993506	0.402919351964101	0.102078897604274	1.25645508337139	0.266739802709685	1.02074686726585	0.0835828579227586	-0.511902954851534	1.09259841873073	-1.12352824296093	1.21750667388396
75	18.8	28.1	177	88	2.16672514351322	1.17019267173531	0.00992084776538392	3.95787063191113	-11.3453096529463	-7.07834356488996	-2.59322683533642	-9.98558998254828	0.520326644932852	-0.270388981686915	4.77076874064584	-7.12726395271407	0.69010373888972	-1.7990979824277	-6.24877215253735	-0.0658168158591336	2.94701051045194	-3.89510279829364	-1.51809056704795	2.19926923131853	-1.93509392674048	-4.12341181586777	0.647682266738765	1.55917017810152	-2.68438064255656	1.12152577774091	0.0487424162725823	-3.10342168087922	0.0847236635885809	-0.502096393610785	1.5250110550897	0.349502065918694	-1.11151559533601	1.09042501062038	0.657948176578041	1.04303621814196	-0.182372130868393	-1.90674131260224	0.0236353459027488	-0.494720374638158	2.07042038744755	0.746628428631002	-1.30893175144773	0.217876791176241	0.47658767377494
76	21.2	24.2	170	70	2.18010395698031	1.21269269015821	0.00893622926371819	-6.21148846622177	-7.28566477956317	3.13584455642221	-0.437702904617597	0.582398608915373	-5.9576167637549	7.52070096854719	2.75652466239096	4.28033903588145	-0.966609363389525	-0.875161580261652	-2.08961715544064	1.23014499211882	3.97009329241514	-1.10881175730238	2.56870790211814	-0.188482740057416	1.27159649385488	0.287481068230576	-0.853927148014037	-0.0250856878313214	-0.764834729111772	-0.462847240718965	-0.454434321449667	-3.23172157550829	1.52755925958156	1.75493365650335	-0.265357304165151	1.16705699929332	2.08501256564978	1.01660906560493	0.613839853218278	-0.651826451721443	-0.0904535377448628	-0.999143196981157	0.583067002844875	0.370238797751501	-1.04370319600076	-0.701289766183238	-1.80946553938094	-0.553720776699448	0.416079410374213
77	19.1	19.6	167.5	55	2.11114445953614	1.19209356329341	0.0088042881940921	-7.84459936361076	6.71104463811626	-1.02911521545054	2.52649254662914	-9.55540973347818	-3.13954610704633	-1.48963783035969	4.65954546641961	-0.234411605869118	0.841099598532257	-4.19318980119305	-4.96582956451224	-2.87426360829585	3.40752173083913	-0.00702699706714235	-3.21801187886265	0.525655869060783	2.19248741113179	0.66314664112221	1.91505572678725	1.16331510938147	3.74158055539802	0.974898999304213	-0.00361073637031715	-0.222430051182885	-3.41199615967748	-0.897354533563868	1.21572886169356	-0.203352027292235	-0.016533532783097	-2.30664814515011	-1.10607190885124	2.14890537979982	-0.673296038383957	-0.680159199456795	-0.227971786722737	0.226535608116632	1.92852823047666	0.678993720782978	0.0847791950063757	-1.60832963572654	2.02246139131256
78	19.2	16.6	161	43	2.1007206812963	1.23870719936092	0.00923628341313084	-4.70720559471977	-2.75616761405935	-2.60270477733372	4.27652478774001	-2.70330258586572	-4.2526616835886	2.65893050889866	2.23570713522733	-2.26048960446095	-0.379619361603788	0.0894695482861291	-3.01504650661227	0.445753488650859	1.64701301276442	0.884804391699785	-0.317137040002541	-2.0620439258258	0.202266453522219	1.29953057185345	2.70850959972312	1.19374099763796	-1.75823113297088	2.40332048554237	-0.263498738651141	0.408349550011656	0.305266552395709	-0.986145932811817	-0.171192269607618	1.29397408923309	-0.643499343045213	0.526778360007036	-0.859479811786396	1.74414209312557	1.76239675860497	-1.58694037786253	1.31183371704014	0.158827589380846	0.00802589574995208	-0.265839782181175	-0.736219608328848	-0.051666454334491	-0.476579155432199
79	19.1	25.5	170.5	74	2.09479918014468	1.22361701717729	0.00882700379380553	-8.90148068637623	2.19099090559105	-0.0956241633811547	3.41667057246354	-4.93138252351816	-0.317517651747814	0.393199934174437	2.75369547455754	0.583550078622534	-1.58041044462122	-0.719316929288422	-1.46726396250146	1.98836381952111	1.50052589993656	-0.139310513582825	-0.418344672778371	3.75312184942662	0.273284780971206	0.274548867483291	-1.67017712219488	0.909648899879889	-2.42191972595856	0.686835852832439	0.74657039458921	-1.99676354409674	0.0383295130731395	-0.0882102077307787	0.476527075022014	2.13872597328767	-0.919134547972949	-0.210284709675527	-0.458024348436247	-1.78702395039155	-1.34416386026117	-0.251903128221833	-0.463494628955234	0.296629006721365	-0.638443640378442	-1.23788910441654	0.136225114657609	-1.96371741083977	0.634082017968527
80	20.4	20.4	164	55	1.99214126978983	1.22982062474308	0.00939051284858532	-7.20835924444189	-1.40252620283877	3.57261633422496	2.30875921586957	-4.72941065603776	-3.3276404200357	1.78235015888473	0.423173852062341	-3.89481223797106	1.46264647822909	-1.27719540135991	-2.67214461037787	-0.881024301523293	2.84791579607094	0.404039740905748	3.40891580458775	-0.413508300187154	-0.0823866674534851	2.3652339572245	-1.24882393231775	0.635217413233879	-1.03565410709162	-1.34435926204772	-0.6056252757496	-0.860388067193554	-0.505565036393452	-2.46566175027208	-0.632241504370824	1.19117718701573	-1.42860920995249	0.664396417911399	-0.388933692999162	-0.672136699356596	-1.0024912731465	1.01427584179515	1.9622875745951	-1.11307368481836	1.38920786605656	-1.1373203844375	1.29802061604	1.21896665395467	0.187199748342414
81	20.3	23.1	171.5	68	2.35783597157731	1.15228362474158	0.00988508721033082	13.6720765458607	1.05289179868137	3.29296802522791	7.37006973792873	-3.75572891218705	-3.96662202772447	3.36608368827281	-1.92735270926389	-3.874195575388	-3.80964995806053	1.70924106179418	-1.19331613719774	2.97338623444434	1.65925025780032	-2.06501814324717	-0.34465771216037	3.18198999848339	0.367009138808606	-0.628117234937868	-0.527335034105055	-1.69647901326089	-2.68085649985022	1.30152086368599	0.383708246032333	-0.565569385628081	1.55697278114042	-0.0669036570909223	0.0114540192554699	-0.33535355232697	-0.483890318278488	-0.0327899650795892	0.230056329469844	0.0151855780352575	0.225411796686962	-0.731117866138809	2.11634390716501	-0.0620514551226304	-0.831970347667493	-0.530179615970388	0.748660811208593	0.156941921219369	0.389905193463726
82	23.4	29	162	76	2.27324797305444	1.1650771262812	0.00914676630144171	1.17194475768978	-3.69530420185188	-5.30051728562532	-1.25467589772516	-10.5531772743499	2.56403075711266	2.47243275387493	2.02235158475204	3.68235852829758	-4.29187676382433	0.498829988973403	-0.134449887322962	0.780153789691476	3.5025119916528	0.722651079021475	-0.12940287504586	3.24537551317997	0.609224280658263	-0.215401735906724	-1.7184858806331	-0.645877277186373	1.81085445590483	0.278325264208111	-1.76254985100268	-1.41302315163822	0.686526035382016	-0.834542184606839	0.363303213785783	1.17945920368226	-0.451238028832354	0.220806304142583	1.03199022426909	-1.11460844325732	0.866232685316433	0.615296815247003	0.647768847449838	-1.32229575345467	-0.691133859527248	0.642127979925878	-0.257132317053793	0.904116967790298	0.358641233026016
83	19.1	24.7	173	74	2.37658273270787	1.24806795613925	0.00943041760189655	7.99446598373311	2.22531387933044	-1.78370669647504	1.34287885428765	-4.41965715226031	-1.75303944712669	4.96341511127698	0.0786406720955518	-3.50075135787908	0.181698542366046	-1.0438737851549	-2.19341235133113	-2.69636498023158	3.49335074292618	-0.455640148757267	1.75055016802107	0.594267863618591	2.9844801699795	1.19344476286432	-2.16786703530218	-0.211842964126747	2.05950686946808	-0.513617385822379	-1.75340254506508	1.31119641875682	0.228558975829773	1.06270333786724	-0.744471865946285	0.928005739215289	-2.3151703430625	-0.800601944240779	0.065461712603139	-0.428597841132079	0.626824553391299	0.379044668043447	0.51166179211673	0.781595882599958	-0.419286503477207	-1.61701500581854	0.524077105756181	0.278784852364623	-0.229741341513853
84	19.9	25.6	171	75	2.46325959448615	1.09737210953446	0.00852221285463477	4.95305931056102	3.29263369329242	0.351318192301868	-8.21942728373666	-1.11121951373299	-6.25643433091352	2.97163145822201	-0.684445472476976	2.73473264008142	0.340535539821068	-0.141335938996451	3.73447599275126	-3.91181161475761	-0.438857888000486	-0.17439746416887	1.47877050736401	-0.567640746127857	0.214297039230013	-0.0718094207578317	-1.28988273701738	0.769730864229394	0.485853525016963	0.690371679651158	1.93609354335205	-0.232539964020448	0.910311332635827	-1.43967347281291	1.01146391266803	-1.56221209819616	-0.172818575540164	-0.843768963016325	0.565010976456014	0.187098088813247	0.708233561195833	0.662548293816894	1.60251693976064	-0.518460208922571	-0.395881329531804	2.28049660133957	0.495444390047232	0.26361251690844	0.269702877049085
85	19.3	19.8	162	52	2.24300460846451	1.31120775299921	0.00929207295171572	-3.06527023424962	-12.9252592490194	1.92459439826961	-6.50513274675159	-3.61892367152579	-1.9973183189294	4.59320077572268	1.01745530472426	2.27675860658863	0.31490696446107	1.21065898961278	4.81567710851675	-0.965914232613219	1.98315493145445	1.69005144794952	0.30903114737212	1.86649544723127	0.347007724243058	3.00762693208312	-1.43299817873932	1.10230416094427	2.6737440552045	0.807337031994016	-1.42139407258762	-0.143275514762681	0.969427372896238	1.16654182991632	2.7042254881949	0.969171723568938	1.14080024673519	-1.41744037867188	-0.383604335047223	0.268278396187152	0.906670126674225	0.599948655850522	0.425923069134789	-0.709274976766785	0.265501423718505	1.16992444944139	-1.64234634660927	1.15909806002642	0.579625830266725
86	20	22.8	159.5	58	2.15039982269506	1.25383428081676	0.00894752529711532	-5.62311053098718	-3.07601549718415	0.859103706230293	-0.191372789839795	-5.29454409193892	-3.31214848529028	-0.424473498915782	-3.5084780076412	2.66834302231008	-3.32314322483022	-0.767482232283251	2.28137684063615	1.04286049897711	-2.54942254471839	-0.189043396963848	-0.604009809718654	-1.02086084514424	1.68506011040431	0.480595686144505	0.895064275941272	-0.454723010597739	-2.45432970503019	0.869361656528762	1.53270828754837	2.91781922512835	-1.99653182608305	-1.27134430572396	2.52517173355399	-0.853784127607811	-0.580851870155484	0.328267685519948	-1.15989227383411	0.136940003526388	-1.79117505006021	-0.612722879645817	0.0829982964658629	-0.910819637261313	-0.214051450663992	1.51357532780791	-2.37071319558607	-1.18833661843482	-0.254562662548712
87	18.6	21.9	167	61	2.41453113729366	1.16883522801869	0.00891382652810597	5.88038521792921	-11.3069916425537	-13.9739247697643	-11.7267531472135	-0.545686465813636	-2.1104092272301	6.05982476144593	-0.738292675969509	-1.2419931088643	-0.33837007378891	-0.145063338136907	3.53563937455534	-0.753655015978041	-1.88034742214103	-3.08952145422986	0.941386453213343	2.81806791948607	-0.996950342165328	-1.06261347521857	2.50008304258416	1.13116895009573	-2.01471435224003	0.127338215970704	1.00368699465197	0.11673740881802	0.386600932250458	0.097420674034903	2.41403223823206	-0.498455350948447	-0.772373976176143	-1.90805471621684	0.475967386698715	0.504046481399659	-1.4565428237085	-0.150005967183331	-1.21748870803536	0.563113009981951	-0.197360656928859	-0.123010774333984	-1.42434389063366	-0.148946132441456	-0.62019378591113
88	21.7	23.7	159	60	2.29135227879326	1.15254298018516	0.00867842681431813	4.22175692237373	8.45250483547951	3.61817486979062	-3.88689996850324	0.0284982205115397	-6.82978402431653	1.11703455769954	2.32148764273429	-0.861094710258931	3.13358261951868	-3.67398733999097	5.16795257533715	0.437853142703041	-1.06179262330991	1.95347659542706	0.594873884137957	0.185538780387775	0.00785225161028752	-0.435383980106844	-2.23478758141301	0.336482516438489	-1.60169290942256	0.752465726789415	0.418092529361983	-0.239488060489642	0.76227572188155	-1.81582566064105	-0.586223697664369	-1.3772792057166	-0.000356883083263928	0.921093941997152	-0.22433454621633	-0.204129100834303	-0.375510011954619	-0.742102271214311	0.209920586271647	0.983694251102763	-0.100993773827359	-0.085174041651286	0.465942624141165	0.492219054669741	-0.0545536767706206
89	18.8	22.2	164.5	60	2.33594030653254	1.15843208045704	0.00855188696455437	3.28322983836418	3.27193301171195	-4.15252795129928	-4.27685304828513	-2.73127838419417	-3.86825525010677	-3.67580789656364	0.16458746052091	3.09211636424042	-1.00223075897301	-2.34378227410744	4.24416367154521	0.40716996832514	-3.02806144047556	-1.11965025718384	0.210981657898857	1.71211803507455	-0.235915367344418	-1.84299750417669	0.817645967593495	1.71046127807563	-1.97530621658249	2.08365512735901	-2.18012796473554	-0.927073974445627	0.336944426496616	-0.775090761523145	0.697627024452717	1.79614754305228	0.280747977289389	-1.27948072488054	-0.934879216006018	0.913395651002062	0.230256744859479	0.907384526842611	-0.00516400572820347	-1.33619918762092	-0.213131686173938	-1.8654024494927	-1.55450967857279	-2.34998931451576	-0.358799032102373
90	18.8	21.6	158	54	2.27683769259033	1.22235364205915	0.00881680923033288	-0.131292391685561	8.4911451522184	3.86204579266099	-2.23075751000242	-2.4769486176619	-2.1826799629886	2.39846088159074	0.737604153612766	-2.50623433082364	0.130253254893952	2.98457567632554	5.34577618021302	-1.68325129846975	-1.34053279863577	1.97935701056765	2.12671427497958	-0.0635731993273605	0.582693855345015	0.281442858216656	1.05054939640835	-0.287939483057393	0.517348444887804	0.295649875000823	0.452742278057486	-0.64520199220686	-0.502432552153355	-1.41351059559035	-1.0616088149382	-0.0682326673120673	0.847667020622615	-0.517015873554022	-0.371148033948709	-1.46903465751512	-0.31776374240569	-0.920791473864557	-1.99878946720748	0.309613917908317	1.6427252248044	0.0390106890007401	-0.248144072413596	-0.137456269107105	-0.168460131159498
91	18.6	25.1	161	65	2.16831647387516	1.17510472654749	0.00915473490804874	2.07961432943741	0.133988558789245	0.460451302023736	0.899534151509788	-5.13564271588691	-1.29950271799027	1.53182731766881	1.52213486108859	0.344181693328099	0.301517483415513	-0.688324788930855	4.70263127138529	-1.50495824298265	-1.40519553149947	0.425068284539094	0.755526545863983	1.19479577717341	-1.05687751251825	1.35279254355425	-0.544729586919261	1.2214052010522	-0.410663198202857	-0.346960824522954	1.05633341110004	-0.358753788952704	0.221188314195208	-1.16460279074712	-0.798770792014924	0.735490072723637	0.984354329091335	1.14860569214923	-0.788886971879534	-0.633251043835673	0.00806704417824556	-1.07079040856865	0.11073016559916	0.0643950189983601	-0.0157628730615054	-0.0784995880284171	0.0871582229755139	-1.04936727191175	0.280930419266795
92	23.6	24.4	167	68	2.27440136162395	1.18413034328108	0.0093099227042472	5.94483198263939	-0.00343541536126915	4.15210306285628	2.31596769818425	-4.01638767398416	-2.73450751223345	1.20175034805913	-4.45732982969872	2.45049827216516	-0.00422381393391241	0.744661061120181	3.89799004277507	-0.916132416714226	-2.02135724141095	-0.728001166293366	-0.172337563925695	2.07809679956163	-1.83567556046218	0.570546992970456	-2.07640958630423	0.826692211106519	-0.324731679022898	0.699313808322533	0.368397874686939	-0.88772014647569	0.975651008454553	-1.16741943558568	0.69819694654672	0.425673823287303	0.205956632728088	0.864659827363433	-0.340668788791921	-0.882421769759606	-0.274803741176342	-0.298454771154766	0.59733973336532	-0.289786078515538	0.292060476472292	-0.170614367619144	0.0437253868560991	0.127792718689866	0.38169181868884
93	20.7	21	154.2	50	2.35601382411956	1.20438535279441	0.00913997825720963	7.41067943057141	2.32210007386026	-5.28505679660384	-0.728066315676192	-6.04069057200428	-3.63441710035219	-4.8677002048509	1.91619050041752	2.49651290923419	-0.177089676332834	-2.11575386841958	3.35882918948844	0.585832242499561	-0.605490741484191	1.73606934971526	1.31397999446156	0.901909587264568	1.22108268994046	-0.393041015038087	0.345998334916996	0.612898647035309	-2.43047116870546	-0.164593071396188	0.710302334737143	-1.96212575074913	0.0992904206982297	0.644630179395684	0.356956322848611	1.21060003911676	0.481559188075314	-0.0560644606222643	-0.833749747781326	0.92498188659215	0.323140562302461	-1.16156458809201	-0.897767584719271	0.905415204665989	-1.05170599724627	-0.292000926073565	0.621678458822615	-2.47331318813466	1.436464308576
94	21.6	20.3	166	56	2.36704888630329	1.18569212947529	0.00946124007320169	9.68290577228622	1.76804313319628	4.96448692275718	1.16240375016865	-5.05668754107065	-2.74862533965047	-0.633671077172588	1.69928877724117	-0.385885616007415	0.0694006716608351	0.409393680832619	2.99190330937335	-2.79500824279816	-1.14724766819344	-1.919254575671	3.20069316414044	-1.54090481211044	1.79002034877706	0.0251401296135433	2.53799113762129	0.506124675505888	-1.2316846797719	-0.5407695119503	1.95123793628066	-0.904812666170952	-0.343110535273733	-0.965314469090598	0.226614397517453	-1.00701399653941	0.505305519846799	-0.143785026735637	1.48308103269364	-1.06704405002226	-0.00604270945047983	-0.121016249104286	1.01571052142243	-0.379439150233305	-1.48582750713799	-0.416827434943753	0.445241606642977	-0.00688247883234861	1.01561727737182
95	18.5	20.7	159.9	53	2.2249836981247	1.18406576259849	0.00856000670953337	-0.523063239767874	6.81558408236314	-2.4204045123885	-7.75298098915297	-4.8788657593356	-4.13235662390888	2.10680934540079	-1.94938825672144	0.191064604826493	-0.0853856217550857	0.205647810779315	3.47689188020955	0.498186089448263	-1.08726446923858	0.531195332962961	0.0261443828581302	-4.86486587651244	2.09484311504589	0.727889237663481	0.0392998602940783	0.662627947666684	-0.109220872435211	0.487578626844666	1.61742925694499	0.94525311407807	-0.721660181322981	-1.56069606608038	-2.64448387892791	0.885189094329543	1.48837684098227	0.727722888682611	-0.807588805097885	-0.102966740344656	0.764719047541432	-0.893214367745653	-0.966990638001659	1.66683858012625	0.68708692092783	0.0392367456583396	0.27140136787793	0.686108265776081	1.1260774411587
96	24.4	25.8	174	78	2.14171814598038	1.17937759207114	0.00869438661205495	-4.7054726661685	5.95704162919271	-4.32411553051655	0.884485478897661	-2.27210735362213	0.512133208230156	4.89776367739352	1.50060291675033	-2.82590605923348	-0.307184915311304	1.44866180939123	5.86273772060544	-1.22220672421341	-0.874365795923067	-2.5742534835951	0.296841415835963	3.06391624368161	-1.23911053812578	4.51937309265288	3.02524395543632	1.33980690781132	-2.01196440978508	-0.0190265355633164	1.79359491285572	0.650380438482156	1.44005465897039	-0.783889619968701	-0.73437027113373	-1.01875753260225	1.85973608502174	0.638531945703256	0.931158258854778	0.121275873214334	1.31705116214907	1.53734899464959	-1.84908739005822	-1.42384935331398	1.47950809381053	-1.10814860963758	-0.830631775185967	0.74574795927536	2.04985737014544
97	19.4	21.5	167	60	2.22331316623455	1.21622315859519	0.00878015658462462	-1.83641582874397	-5.1117602597846	-8.67652188059814	-0.997287236829245	1.49732453691829	-5.65637553248705	0.762102841634089	1.16635423580922	1.49454851591866	-2.23713606647715	-3.22266203158275	3.77474738935062	-0.532021459326511	1.5519072502726	-1.3876231704943	0.214706729666755	1.57823123074926	2.15464110540341	1.01616010149202	1.7878039569835	1.33209328974841	-1.01391282205371	0.656230030738462	-0.238440613909444	0.285742901148725	0.6703382240197	1.11986375659591	0.191869136211814	-0.936491435426227	0.211333324631104	1.16192518028825	-0.729973067603906	0.689026438308299	0.739909042075722	2.02150771337161	1.20901352656342	-0.315202850156077	1.35008287857194	-2.54128642911958	0.526984745553232	-1.13810491866029	0.75606091508105
98	21.5	21.7	162	57	2.02068831108911	1.16306361446501	0.0089993991793249	-5.83884824839612	6.88217339213286	-1.24393759800279	9.09476631500209	-0.453161002248832	-2.37771061719085	-1.77065369998987	0.955760391836129	-0.689793022497068	5.15558181635975	2.4997030594289	3.62443534344874	-1.51601326860419	0.320151795073382	1.18864521015226	3.30382046714037	1.14722148290485	0.672226226962066	-0.531211955540093	2.55210505701825	1.92253370700687	-1.08524337909679	1.31450522559852	0.587209486254704	-0.20109801092371	2.53350075833933	-2.1436641591357	0.213233171943044	0.509472380633919	-0.0934900519779919	-0.530052608080698	-0.76067534106952	0.868472623337347	-1.45547088214522	0.91587876286167	-0.223651638142603	0.760639322850766	0.682663639187389	0.345105146863974	-0.744345004345886	1.53366658345038	0.0250883364218053
99	18.5	19.5	168	55	2.2077190866146	1.22493556907567	0.00894655449384672	-2.45829988937949	-1.25359022978816	-1.82192267223935	-1.90806826157122	-1.90560514529339	-5.19167039445103	1.54648580903699	1.34871751185326	-0.143840241730684	0.0289407241427953	-1.7072036678856	3.00505986132694	-1.79559542543564	-0.996068589871775	0.897791269516313	1.64356035690529	-1.36872318092339	1.04362962498961	0.540815116333409	-1.4271025094304	1.30898433221147	0.00169536333618675	-1.10765514629835	0.422245517709741	1.23473263186378	1.66128276635115	0.240691665244746	-0.384960006057656	-0.816077899924546	1.32166093645532	-1.44357282076073	-1.44126740485057	0.559946675732373	-2.19191711044964	-0.552903877280289	-0.849420783685383	-0.567227740779897	1.40148977035172	0.0360494420815192	0.0833219587409653	-0.791447399085181	0.386119223282504
100	20.3	25.7	159	65	2.1380886952592	1.21248783388771	0.00915145592657673	-1.76890075859036	-3.77128579824453	-4.02414673415661	3.70255279241606	-3.4567321939146	-0.332543083938829	-0.270986586212191	1.27440718837264	3.64823450838423	0.297018663291397	0.418769970391964	4.21771343007851	-0.56773646216294	0.275450568067642	1.72173888180379	2.65179301136775	0.978307081344018	0.0679728003952352	0.116460663830717	0.421090076485299	-1.64188965229178	-2.31856098376085	0.133195782879004	-1.93757430310362	-0.403747959067187	0.741493351047226	1.15564247984635	1.28386893699874	1.38970695084743	0.610139382338407	0.936558237351721	-0.59231241052542	-1.09876791086092	-0.62080634443835	-0.514486366849607	0.215972479309759	-0.674221856719808	-0.46756177408279	1.09771010056606	-0.862877878905356	1.61666738572091	-0.434276069736293
101	19	26.2	168	74	2.06398193893697	1.21209349969542	0.00877909919589585	-10.3959054150628	1.79310115504635	-6.03577541148334	-0.150753466658511	-4.60961792145723	-2.482107888567	-0.359366631263279	-0.314932667423477	-5.2797005142285	-3.27012543620845	-2.66169395462508	4.6427590885511	-0.29630795103627	-0.469088317330056	-1.12389136295121	-0.58221202108438	1.47073119421725	0.875077022384884	0.928233499201074	1.05995148546674	1.87347403393625	-0.43288642805115	0.398106463644847	1.98850379274212	-0.0401618729816265	2.18219996342317	-0.559501947703691	-0.91190811613623	-0.125927903646678	-0.0439994373874	-1.06770105716359	0.0526280196299223	0.95360424427607	-0.303791901300345	-0.679854405175302	0.602990142932146	0.202961584664883	0.849266437556839	-0.74513500593856	-0.346272013337134	0.605761915140858	0.404717497303281
102	19.6	25	172	74	2.14660959505992	1.21510682344232	0.00889564158719968	-3.34527620203562	11.69927959534	6.26010088848289	1.32027143613059	-4.97757619986019	-0.911881982423911	-0.481308106351252	-4.58556125633476	-1.02851597816301	0.952162220902698	0.710399517149434	4.68303272050821	-1.2682573523058	-1.95852429221111	0.564350581127798	0.636518319007461	1.33605927623726	-1.34139927891283	1.29370872218563	-0.24897861842849	-0.0437602249511174	0.0256722350237269	-0.755165137296471	1.04337003241528	0.158058239734058	-0.564105197062048	-2.18295603879848	1.30281747770913	0.449144134966964	-0.934277946317961	-0.499757332587384	-0.41563428113716	-1.2780457265067	-0.672740902847828	0.544587272339428	-1.17375193568139	1.97429291225472	2.05706835524207	-2.24452153405611	-1.15293740918707	0.617218384267905	0.700511425346648
103	19.3	28.3	164	76	2.56154676920835	1.15446526252924	0.00920823181718166	14.1103734444945	5.7368174682626	-5.08804016284089	-5.75705908059962	-4.56890999696089	-6.75845914271664	-0.274478987415903	-1.39876154607603	-3.08830973203593	0.645069236618752	-6.1634780653679	2.28503614565496	0.221863715704541	-2.40074958587158	3.5215571076512	0.0537510264912832	-1.06767282014287	3.66867956790006	1.88747256365178	-1.17735912049807	-0.542050339542025	1.02820830863111	-0.0874754673994466	0.0336495142057241	-1.22511547450044	0.752851720427393	-0.529359831175274	-0.11216301558074	-0.487718480291912	1.49638631892957	-0.827400062906991	1.39949543781175	-0.587935536108343	-0.344196156974454	1.04688910012168	-1.10690814622565	-0.524295034551735	-0.329681559781287	-1.25158979343782	-0.204474072586266	-0.0190752183770742	-0.898398405767859
104	21.4	21.1	161.5	55	2.29003023745536	1.19877071201429	0.00946958752098679	9.07481401373667	-3.20277044632153	0.819130288458194	-4.51080061274558	-4.47738935767966	-7.49961571702817	0.499703887102389	0.584606018070009	-0.153544570934103	2.85947028480943	-1.64452178311399	3.05412307407813	-0.0442192947906495	-1.27260594862012	4.01052959966299	-0.166354507528706	-1.85661782285645	0.597550410736533	0.00720267619724321	-1.1713684489526	1.21968253291169	-0.902794037603348	1.31591238494049	2.25129633672514	-0.738518290827145	-1.21829635058728	-0.31311107704517	-2.85360712341524	-1.08006267094537	1.61827821364703	0.596759024331433	0.544754877184122	-0.236540636893361	1.59072549676028	0.456527498800757	0.64524660771335	-0.677906163974066	0.330087191721687	0.375208843364861	0.681420664725631	-0.376069981910425	2.24880491690523
105	18.1	20.7	163	55	2.33046299325151	1.22823923061396	0.00934552894327216	4.01514302861947	-7.46313279943783	1.64078207403314	0.86725737248289	1.56221253763735	-5.07751743720464	1.03268220595118	1.19621278418722	2.10745363158971	0.746650311038043	-0.535719026744869	3.03207465596123	-2.68156399015575	-0.345675322231179	-0.484188232177918	1.89913569380438	0.875019703219125	-0.218977152668548	2.06536798654661	2.17810712936471	-0.136278376048448	1.15612473832098	-0.600999736299165	0.447163708520463	0.979679356759301	-1.98822267796152	-1.59109505092332	1.38083539084455	-0.131624539366841	-0.931722591392005	-2.68928763112143	-1.44479922504268	0.10402445124492	-1.25742401190192	0.625846428940614	0.312281781122794	-1.12002569133436	-0.466815694964156	-0.00635388356235637	-0.373016762636394	-0.679171303338049	-1.37368749567923
106	21	23.1	169	66	2.20200882929215	1.14951156467128	0.00969328435546291	8.6048462150373	-0.703623782299649	1.43522136962233	8.83949236704598	-3.9696318639814	-2.56481536780073	0.726736478094545	-4.85544349144452	2.18533048426171	-0.858984959364363	1.27094204006408	2.73659423495203	-1.289138680921	-2.6506209358898	1.40754940529801	1.15510243388568	2.47392603620233	0.173068333734952	1.20353704273846	0.147900261091547	0.482849739577374	-1.05456171976695	-0.773129321854301	-0.288638061735841	0.253322548928093	-0.465457675022184	0.0489424989180237	0.363414456310955	-0.0482934905534782	-1.60081424672128	0.80882800174728	0.148719645593091	-0.301945811305184	-0.504887288290415	1.16334217925301	0.483002711259314	0.586777515579209	-0.279271702251738	-0.11820630285411	-1.09356576331286	-0.33800068281658	0.678620869160109
107	19	24.2	176	75	2.30762127328036	1.16369283151958	0.00914110164770347	6.93154309998837	12.5761826417841	-2.71549225519861	8.02039765820773	1.73979527567961	-1.76120130963881	-0.0519595643705084	0.963788653996668	1.71249189350004	-0.213409908628877	-2.26356429114026	5.68237500212717	-0.329624492938488	-1.11960418725496	0.0537673866221136	0.593697047832719	0.681879546704784	-0.027281109275354	-0.951260830370092	0.619775905834991	0.848098803012541	-1.08595896076314	1.98376251013195	-0.225427632882882	-0.368797916255086	-0.839526106580991	-0.545615997558228	-1.18834008750601	-0.649256875345935	-0.44000174511662	-0.905201334827955	0.183733367670085	1.6617631025192	-0.257736032446244	-1.11070274335676	-1.17177366936976	1.46332961530524	-0.260041855378735	-1.6403750832325	-0.0454210847363631	0.79023739166374	0.802954353025992
108	20.8	20.3	172	60	2.1226200905476	1.20360429641589	0.0086347447126412	-5.67488943448111	-3.1532842812245	3.52591025437426	-4.67867612370654	-1.17704459623881	-3.82169504964817	3.21527463850029	-3.54930529442889	1.2315916240998	-1.81718027222313	2.65365223926939	4.63262368363976	0.453063224921468	2.59521903995285	0.0749655588748311	-0.540602944234271	-1.08687747162197	0.128188059574687	-0.157450058786427	1.40024567900564	0.452735326051807	1.2120674134504	2.1270081663638	0.0885884390680544	0.498471092275775	0.0676230512021353	-1.31330858503794	-0.968181350865216	0.103518800558215	-1.03450698367852	-0.601011347487315	-1.04184392724064	0.542738735473291	0.123777031673354	0.237621754972656	-0.222309741046462	0.188382572571344	-0.168335716425262	-0.946839461639022	0.316496724784856	-1.76655382509006	-2.33535431645816
109	20.5	22.4	161	58	2.06590439224239	1.24245608554737	0.00919018814913501	-5.69463828682911	0.606303888563404	6.71365470550395	6.8602933108033	-1.97806515168906	-2.47120489352446	0.0922875271760869	-6.05458406212026	2.03241370123598	-2.89921728741566	0.816591367712405	4.19047569388667	0.128950701975377	0.478104155701845	0.754301238599466	1.43302786195057	2.960007379275	0.249408936059895	-1.27266632570351	-0.107539618999335	1.72315006836412	-1.63565136497637	-0.70112318689637	0.411373720830769	-1.2786673153601	0.52721395371825	0.341271895670201	0.925300945609344	0.247158697464526	-1.76670025106274	0.372426567743176	-1.98666016597948	0.770753551084852	-0.823302915467736	-1.97861970261498	0.486677831235125	0.231558845421298	0.0818782645932552	0.723254708779463	-0.781631619492742	0.0719181626584518	1.45085549886909
110	20.4	25.8	160	66	2.31338354810909	1.18279192426919	0.0092409067583752	8.01935290670754	-0.842631776453231	0.463348171351977	-1.24488829129457	-2.62811075912331	-4.86852434295455	3.7449727074077	-4.9076336640611	-1.49975960083631	-0.965416063876528	-0.0593852167743682	3.74921893499222	1.76356104721452	-2.09111839697897	0.363742664192762	0.05485292181732	0.782507697916777	0.495016192950034	0.579448034779135	-2.14603702794747	1.47546942992624	0.42995900853705	1.36502712269939	-2.0412332509549	-0.212900167806405	1.33258425945318	-0.397089308450369	-0.253869476685713	0.957900677602082	-1.29783652032041	0.488114799668069	0.0754888493975846	1.25890196589527	1.78976999388323	0.268411380452876	-1.50215646883432	-0.311583661844898	-0.128552750038634	0.33072452471974	1.50566907516635	-1.27026492292654	0.477079793892404
111	19.4	25.4	172	75	2.30656884199929	1.19690632896097	0.00912506666257895	-0.151334552802972	-2.60629935071963	-5.27761012029536	0.466854759248546	-2.13903226851373	-2.17420178392747	6.23548646488153	-6.17679620563697	3.28918296587355	-2.62442934530791	0.891184749735272	3.74969262684772	0.203670067702458	-1.2286251036756	-1.44810361515747	1.50513899653641	0.0451556310767028	1.20514326784005	0.976938816234561	-0.426848852140022	-1.90176864774911	0.828803341968563	2.73068146058888	-0.507223992123013	-1.06623366694912	1.71657078003103	-1.15674863971095	-1.03290776112901	-1.09267142270729	-1.68502319344466	-0.0781114361165838	-0.0500842225799822	1.7690872239715	1.24520709156791	0.0311364120983199	0.432833968484895	-1.49459889982105	0.0714982942436014	0.737474553117441	0.0874499840687987	-1.66347816891286	-1.63990779514433
112	21.6	28.7	167	80	2.5000002747253	1.15614363836832	0.00930393980047205	14.5864023055226	-1.66630786024931	-3.99465496919784	-1.65440206377412	-2.92358498407326	-3.6633037072816	3.01722087072439	-1.27070953292503	1.08844639989681	-1.40172389412789	-0.37965765137981	2.57484298827632	-1.33338603705299	-0.15279924305461	-0.291764122407001	2.02103336421636	-1.00868558729105	0.613169791163772	1.15448494126655	0.995341505364424	-1.17126716396237	0.155837476172044	-0.220763011496621	-1.44770996088628	0.103106519894335	0.657752663966825	-0.694646855419254	0.505877339196405	1.75723929630451	0.927104114053908	-0.506099518640147	0.515221358614065	-0.270070908675908	0.350763030009348	-0.741486219064742	-1.37488877000124	0.572662856102822	-0.345442146347855	0.360718600495093	-0.402907940837468	0.0860711381912255	0.397489313020564
113	18.4	22.2	171	65	2.21917554063779	1.22286837461455	0.00878672974939789	-3.9302071681027	-0.574943821416274	-2.4088449679842	-2.233974633181	-2.97291808430682	-1.41117515987657	3.77839761374464	0.595910213396608	1.46626355386398	-1.23761936368894	-1.46857558783312	4.16835401415284	1.07162485321108	-1.8758556108738	1.84040661927313	0.892827732670263	-0.176210766702329	1.66808859316729	-0.404357307312479	0.190347590042168	0.41161374083916	-0.465786538364276	0.387329790388977	0.319653251329942	0.810072786922781	-0.174700213350797	-0.946649140633793	0.240147712100641	-0.408573216483731	-1.27352341082117	1.61168041653636	0.0050402216841927	0.143773341418554	0.26625819722725	0.579390359657432	-0.300793941234227	1.297031738285	-0.861097367947496	-0.541919734280328	0.136137579233047	-0.88716083977116	1.01748561123521
114	20.7	20.5	154.5	49	2.45592938446978	1.14704030064855	0.00850784528625206	3.18596694452764	9.72253512737155	4.38830202213727	-8.75016255814673	0.112159456162655	-5.97789562252032	0.724134815912635	-2.70211880119031	3.68119450837977	1.98628095431711	4.13550220326929	2.35460281544948	-0.0606772535688944	0.4450870763456	0.221687270070639	1.63036583648563	-1.87555657561157	-0.700247250825022	-0.680163112411904	-1.78925514647382	1.77837895624868	1.51085649175109	-0.960717627554625	2.55247169017001	-0.681175684308994	1.06873579435585	-0.456490849363935	0.45516141600653	-1.31963455663049	-0.898059988068872	-0.497112309698958	0.693329633386199	-0.219957640818843	-1.79888724511435	-1.11956299121979	0.301433534944823	1.40015030830355	0.346461946785068	-1.57027680806811	1.12415788635035	-0.214109204340479	-0.349844637186515
115	19.7	23.6	168.5	67	2.26510061129895	1.23010061639055	0.00952962357810809	5.42807894095526	-10.4623123323278	-2.62147618684001	0.556480767344452	-1.28397391788097	-3.33060338472472	1.3060970551614	4.23634590844409	2.12042238879876	0.595562828946711	-0.445469380949804	2.99378881625563	-1.50369494186595	0.26687213759128	2.51935565649699	2.26068979890411	-0.272061909289739	-0.36740233901964	-1.74709455575351	-0.329521234558017	2.7430629840206	0.0826499312765425	-0.273640001262871	0.247281545835853	-1.79009884815973	1.16960950213274	0.322616200226362	0.541693663232547	0.265048109837632	1.56247987293297	0.886734523198027	0.482389055704712	0.360478695834941	-0.532995765261772	-0.512394368350863	-0.404240809753309	-0.932463675879374	0.0465241070878598	0.770523332495201	-0.504925013646419	0.71282009021155	0.566393178444631
116	28.7	26.8	168.5	76	2.09097092192717	1.22905753895598	0.00890724623920679	-7.05496745739149	-1.56308769680107	-3.34121989088019	2.29985358512578	-0.96235781628812	-1.3929312821849	3.87204474652238	-2.92911996313968	1.971930611684	-1.57124573166056	0.404884572625189	5.39845072673395	0.286634092008405	0.0729790669861437	2.20800127712185	2.39009059297028	1.77902372606461	-0.0603281522966186	-0.271850836795287	-0.695719311208835	-0.235647726808661	-2.14432121825201	-0.880441044242742	-0.231344227790738	0.638464991315622	0.743281289576712	-0.0409116137716882	0.858391424480917	1.12440691314443	-1.01502325182989	-0.0517485804541858	-1.8519903639798	0.969521537458018	-0.0423953990866334	1.19858858713126	1.23518623531213	0.212014917960789	0.764220685064381	-0.832249382826645	0.612302607319736	1.03996659035833	-0.0508118061278807
117	18.8	21.8	171.5	64	2.35173827502667	1.18877246791086	0.00954779910015875	11.8390038562545	2.13429887213433	-2.48067837687341	3.86182304446341	-1.38780716324259	-4.27677289766262	-0.581767445748955	-3.67498535154066	-0.0827067817394262	-1.73159611751265	-5.08038761864817	5.99010875983429	-0.530015660986362	0.528739202689162	1.49676457646926	-0.362109565653025	2.4304006909545	0.267308454985762	-1.05234045857179	-1.03845317233504	0.371192930902463	-3.6440131119412	0.27400393023626	-1.26190117082377	0.812176968990643	-0.646205511451813	0.25740678363248	0.466588547063825	-1.02982469456059	-1.74172917759002	-0.562558301001527	-0.106511975758467	1.92852830875329	0.0810047478004766	-0.0781055782041539	-0.476005994233763	0.48978983166329	-0.307069468408725	-1.29408077401285	0.537923254232808	0.625124981833989	-0.01164551731723
118	22.3	21.1	174	64	2.28766012304348	1.19399445412114	0.00955714144828658	8.72196092983722	-3.65208884440657	-1.18468501570719	-1.65767599743811	-3.80739317038873	-3.38421452876811	3.7083505647121	0.0976435417746894	0.221179504440886	2.17625011269445	-0.268438185275757	4.81821908271575	-3.07098436026718	-1.14391280072811	2.76758332619478	1.73414634871461	-1.91300874473847	1.4355420560465	-0.145530158530682	-0.416856414269886	-0.479445672484185	-1.03933000916924	1.57132919503478	0.225766246890696	-0.132499831312427	-0.0935238864872059	-0.979752470830207	-1.16896797130803	-1.6083624433546	1.22447113542937	0.00224504896670438	1.71462479221174	1.1785571502005	-0.255375476719096	0.3779620175585	1.25242498485734	-1.06387595947026	-0.657122074637896	0.42835585324676	0.291049233721738	0.397755063396142	-1.0424886983366
119	20	20.8	159.5	53	2.27865369124081	1.20811426743161	0.00930217350714393	1.46814462915746	-3.84717525502932	-9.52398371581686	0.732785259867239	1.44991707241745	-2.64734387837187	4.47107513476521	1.48839469614698	2.35913699149307	3.29511473791556	2.61480364151845	4.58091766350023	-2.68854934902357	-0.310634494698261	-1.68655601351398	1.67696593643534	0.18210115735195	0.303257831222671	1.27043070175903	-1.57853966030635	1.02642818566765	0.146518002106193	0.301797345566951	-0.551865603282	-1.29493067956511	-0.146853981273333	0.605468557527046	-1.01286879689771	-2.78843125905794	0.859707720730157	-0.8635432172255	-1.38022078182878	-0.51618011482138	-2.32913724767074	-0.639867457310797	1.32611967162335	1.10933317935223	-0.649549470249482	0.970238363496485	0.0610016636119596	0.337760953411035	-0.956912510750479
120	21.8	17.9	165.5	49	2.09660241079933	1.18839387437644	0.00891186270756168	-6.19191402429334	1.90103464736868	-0.109994199768087	-0.0876884857582922	-4.96679818383224	0.607196590652042	0.398910982182154	-2.80777727746262	1.65795239935488	-0.744415996776725	1.55563268316536	3.22425142801054	-1.67532541230531	-0.287489625995376	-0.0315405823783723	2.0532500246918	1.05795503875803	-0.952976112119432	0.128994156707756	-0.932725831342762	0.886717269472666	0.183570777504514	-0.820819693498394	0.454654558510074	-0.392778270980725	-0.0517933221726639	0.0962549397588493	0.41416407824919	0.0588613884645837	-0.290555395560794	0.753698294139084	-1.20415989804907	0.453722303079449	-1.11511542445464	-0.119521781248308	-0.784146181591839	0.468123025292037	-1.17930275143681	-1.00069178549844	0.471565761670856	-0.493142363185204	-0.772175855729753
121	22	21.4	169	61	2.04940385547455	1.14766251753965	0.00840860864896488	-12.2961078429918	8.46719352236004	1.16768973783972	2.33125920598316	3.06034546536384	-2.17461036457659	4.06607661754574	-1.06206368594696	-1.6532714750913	1.18819277388812	-0.67159406931727	1.94509340429138	1.38332064225815	-3.90100526904276	-0.0294663669480049	2.71380653543991	1.70177203455857	1.35977082349361	-0.969143004419129	-0.357168586352275	-0.319938809406633	-0.824076397564379	1.40609761896757	1.29805721428959	-2.85330670649142	-0.654985109009212	-0.980199208970328	1.31588796250363	-0.220677527739339	-1.02337008949779	1.92517414152349	-0.810651073314546	1.02985880951054	-1.29169802078744	-0.893545645688992	-1.28857405018204	0.258796907526989	0.192331626328841	1.21223507299099	-2.59711207745692	1.83487851482732	0.442021729013615
122	21.5	25.1	173	75	2.35868592127065	1.16077196832745	0.00987199234921174	16.3174895643079	-4.28830191406665	2.41745737607127	0.92451659912035	-5.36132885515028	-2.62487507112912	1.41939011474174	1.19615242562639	0.709671886730029	-0.327281505810664	0.220362673509235	5.90000502860772	-2.37880598241757	-1.47613635157884	-0.871322207978691	0.911527806294617	1.89157114259623	-0.081194942788723	1.30834645340696	-0.517874863280189	1.18578858286864	-2.13293616493478	-0.120909027240864	-0.543174822402709	-1.00142831890548	-0.14307561806338	-2.07478391603899	-1.74431530117923	-0.611055291655304	-0.393852571454376	0.341377848195109	1.30897664047479	0.472823367311578	-0.64481861207429	-0.0861540008613889	0.494888463969414	-1.1005216162861	-1.254263395709	-0.831672840498468	1.4319366980558	-1.24038794990095	0.222895784584804
123	20.4	21.3	160.8	55	2.2743654413688	1.12880319979092	0.00951098539821737	8.49982790952261	-4.51130288818142	1.14071808413659	0.211637684104732	-7.77462485267596	-2.74489231870914	-0.082894562087678	1.35921407892196	1.06898232921539	0.561868058175824	1.06347885128269	4.6819017921358	1.86530053196794	-1.20474035557	1.89869034588791	1.63593102256206	0.9319260499834	0.456185031073024	3.03956753719763	1.08851778981199	-1.17238328803309	0.360404071040723	0.593597780722302	1.1786763865234	-0.636961996758554	-0.0901300881816976	-0.723275940654976	-1.85216892701704	0.2361638297111	-1.259150518341	0.0780336642087063	0.393606438661805	0.16138134805547	-0.528927894440317	0.71451707824927	1.81265102551768	0.477562866451356	-2.69966521156728	1.79523459252557	1.06228324568082	0.212852432655267	0.462640923758488
124	19.8	19.1	163.5	51	2.30888413674646	1.15337769095625	0.00923919405234491	8.04906747761599	2.59887578685114	-4.41666087388593	-0.347248123525279	-3.50573312198739	-4.72773911605588	-2.8927365461195	-3.44109710754095	0.960088482997922	0.99603911454327	-2.79230686025807	2.22932189134013	-0.849887281997723	0.154498281727093	0.0641071434020567	1.72467798666892	1.97074611021815	0.920464479599932	0.0116885652103325	0.267050446356004	2.83359739674527	-0.808290628580918	-0.592888016887014	-0.352719424834583	-0.76246726411445	-2.11583686873304	-0.402390679317634	3.01854771891942	0.366752151511019	0.0435482466324358	-0.0164125762263671	0.365129272268449	1.6281686026968	-0.803945817917828	-0.448218845418581	0.536412067909949	0.159514074891392	-0.943588710603502	-0.204763656305138	0.330155546004714	-0.0557085860429973	-0.224615351719599
125	18.3	24.6	157.5	61	2.09571812798334	1.22114549037156	0.00891029564057539	-7.85600068880612	-4.15010137463054	-9.17527135325035	-1.81360268013641	-3.96500852787447	-3.07366809373471	0.842063571479728	-1.98646308696701	2.03903302357586	0.0750769840361921	0.416847653606003	4.57930863754403	-1.27105368350069	0.456168028430689	1.22810288627786	0.792054485224262	-0.169603413396189	2.15171106201318	-0.534355281373705	0.394558776589076	0.448715107358174	-0.624607798320879	2.46376167668979	-0.514744207251136	2.42161912574469	-0.397359005482047	-1.70085589312512	1.73877722662478	-1.38861369868426	-0.499992590320472	1.9722254191197	-0.74297595274714	0.548772590543066	-0.598943953740826	0.799415133418744	1.77861188391605	1.35492954954114	0.768957359136906	0.206929097705284	0.363029371576989	-0.259260732437886	0.553030791454742
126	17.9	19.5	169.5	56	2.13369805510047	1.13897715939794	0.00978413277130334	9.65819914016548	-12.3262137921144	-4.35264172090952	1.49184316225534	-3.87318276233258	-3.25506189244751	3.35732042286101	-2.84434980416579	2.78764837254684	2.77600438263335	0.506998974108352	2.526901764216	0.194394516514793	-1.45129256401701	-1.20353194950323	1.71247480128572	-1.75963875125767	-0.54832767068385	-0.77025617814677	-1.48992949712315	2.92254148945544	-0.253127873238241	-0.383927789008974	0.714512789805201	-0.618592016075929	-2.94739546785994	-0.840576082645468	-1.86588887630792	0.79063024557265	-0.200272115714743	-0.21154887264378	-1.56435044333842	1.25595183437919	-2.56851767967921	1.14185296933935	0.62086434227062	1.09718608815451	0.580209787921519	1.05270630152637	0.758488537980492	0.363094008289363	-0.369679089260283
127	19.5	22.3	176	69	2.33093336351511	1.16129708421767	0.00918896368339308	8.6054681363568	-2.71171195830597	-5.94705994410497	2.80341420304617	6.96883845380155	-3.12897028818024	5.96722784695992	-0.311642063602224	3.79992200567769	0.200846888431642	2.4638071939684	5.06637083842749	1.87396966028011	-2.30439704343473	-1.50463334896506	-1.08463428307526	0.480383639937461	0.128484102838281	-2.21681145235114	-0.655796079419166	2.15945016823516	1.40800746290176	2.76400834143144	-2.10108198511938	-1.52591325878169	-0.880154713957451	-1.62243947769392	0.489399531775561	-0.75978786452945	-0.79524650210464	0.629419764693634	-1.65800893309588	0.0367329151734793	1.04979116432971	0.548327527422149	1.07469335525533	-0.289888978422311	0.857728246983957	-2.09305903822964	-0.68378805586954	-0.796939211767845	-1.34001674966447
128	21.1	19.3	161	50	2.1559699314743	1.19959896294825	0.00857533930885627	-5.8152158446091	4.5109943714662	-7.67605879529655	-2.49978323797763	-2.49646486922158	-0.681287962756912	2.23241977022689	-3.80128994273634	2.62183996321301	-2.57567926747354	-0.183291221784876	4.06578770783474	-1.12561563742174	-1.42273651090342	-0.390080523540316	3.74980056796927	-0.457225940551435	0.0557208462589641	-1.04217331976749	0.936487465358159	2.7315810072247	-0.778035291567364	-1.52659253966891	0.999953731097164	0.0685625082134787	-0.797580568966012	-0.569491978379184	-0.769855555402478	-0.662123667944972	-1.6337772254059	0.625377008510492	0.0270515649508968	-0.692455332378328	1.95199659015028	0.121879923613341	-0.848883708299249	0.290815730690017	-0.932438385113925	-1.40814824573625	0.0925521110997535	-0.486333522781407	1.35555647009442
129	23.1	19.7	171.5	58	2.14846604150894	1.20763385161238	0.00904786159693099	-2.79320955713852	2.1767100300948	-5.69724128400502	9.0544787208583	1.85530254618733	0.204492130970793	2.88776452508899	3.48908927139532	2.4019518173735	2.08981907430077	4.67329440377493	4.57731299267929	-0.985440680200947	-2.19122459770724	0.676106016921373	1.43455807331251	2.77481305694139	-1.23416029980607	-0.861582986575879	-0.327588431864175	1.0265999425589	-0.123230427978302	1.78231734190225	-0.275292395971332	-1.85008934569687	0.335840749077309	-3.6283870381257	1.83581232692794	0.2690075932456	2.89200062291145	-1.47091376200053	1.81541340518806	0.864995162005348	-0.52623252165973	-0.997634480938141	1.30226389409482	1.37639860090133	-2.10173853954927	-0.606165700015906	-1.26460250318744	1.26097664774994	-1.4073355693417
130	21.8	17.3	166.5	48	2.05378188396442	1.17638829410211	0.00873446897207144	-9.8926337351019	0.997278910648181	-4.47991950912021	-1.91423753609049	-5.43363769930943	0.790589478857454	-0.87306559478743	-0.143074441195773	0.991857402015065	-0.0744281088515805	-0.346532161315234	3.82516751757718	0.105071235349841	0.0798614872106374	1.72001139666003	2.52422872849096	-0.0867418687244832	-0.581582778644039	-1.71085167537444	-1.18938755165057	0.614366250924115	-0.567000508467989	0.0154335369907272	0.126364076548847	-0.465495470150232	0.811331540983562	-0.474279119488067	0.278368066657005	0.346930735298056	0.0759028705132757	1.32852314783494	-0.711333743948112	0.286321506070071	-1.22369300331262	-0.345344171181387	-0.838360631173335	0.917106198597789	-1.34178764403845	0.7935682252176	0.435667980895671	-0.0869492001401524	-0.576431115717613
131	19	23.1	164	62	2.23627126295623	1.21534846480185	0.00944477993185821	3.10767066374724	-2.51129933381447	-1.63668286169988	6.18094251196528	-1.26276314175733	-2.55255828154871	1.76481559979692	1.93820305864073	1.31009527909439	-0.466154358336067	0.246427085259934	5.00211966552115	1.34602060436045	-0.394760953430618	0.881264763333205	2.45105772951367	1.4640798297806	0.277772663540072	1.10501380384895	0.764969745573083	0.153614661298731	0.24391119384686	-0.244490437422926	0.204613594489585	-0.435346442190985	0.0548358612690856	-0.167610921234828	-0.161990173781226	0.352046439419304	-0.884785409897347	-0.773393957236113	0.22456953908148	1.13542013352793	0.238339243742447	-2.0151389417351	0.0192699518598367	-1.17001882213434	0.0716554672620626	1.85740184520559	-0.346171566148683	-0.662113447199033	-0.803039805773851
132	21.3	28.7	165	78	2.28192516875289	1.16733164981024	0.00805887368651742	-3.19601118503499	3.35279505414339	-3.35195788586917	-11.8108998948016	-1.64944470897327	-2.88341045817317	3.23310655092966	-1.9472110258472	3.03159323533328	-2.24135701171416	-0.647183369519313	2.98757205157142	-1.54697192171186	-2.76551795156897	-0.231383582087722	0.895854387124924	-1.54037016804256	1.5983083633335	-0.754416702332676	-1.73583809572519	1.77314012099603	-0.173876419575399	-0.0240618210091579	1.10474113163437	-1.24886787499167	-0.550412124641471	-2.2552266027146	0.506176699346772	2.37220477564839	-0.147114710426628	0.778479871816669	-0.758985595340641	-0.77566184702397	2.32225668233136	-0.546224740841005	-2.24803347642061	0.654846132734059	1.53447823370833	-0.144396602370806	2.02871065513839	1.08211890598906	0.931228409763601
133	20	27.6	173.5	83	2.13176677371429	1.15014552373292	0.00914109552828737	-0.0598422680462913	-1.25629745592374	0.193566825670209	6.9995804160522	-0.926712957376179	-1.58231505312276	0.104201812217872	-1.20320064097455	4.87133460978669	1.1158720210481	2.47971319086232	3.53582462037557	-2.30903571391674	-1.50539934625741	0.796061577523424	0.00400088621159836	1.14408787605801	0.156665495245718	-0.592307808455462	1.37090717331551	0.297255189991286	-0.304484266210681	-0.182743811363569	0.700795762475655	0.0298114629889223	-1.31270798683018	-1.82256841851448	1.55205295205805	0.365133196896053	-1.58229806108304	-0.839311698993259	0.0169039033284226	-0.90325025818625	-0.40310586006386	2.48036618166793	2.22096911310212	-1.53168112337232	-0.679891415519531	0.152781983257269	-1.45620240537962	0.196665118960888	-0.289727624851234
134	29.2	21	156	51	2.24634583805811	1.17780580290232	0.00928084116531342	10.180638770234	2.11075619953016	-1.76943249760148	-1.8818037236637	-4.93515753342871	-0.664912815079933	-0.627265684218433	4.11877081313099	-0.676976458903401	4.79021932162616	-0.401556490778872	6.54686597366241	2.02151628577873	-2.54042582989524	0.960085308811218	-0.723850300825919	-0.218430668605177	2.85337176889868	-0.48949313822388	1.41210194027895	1.02466684205402	-3.36963131196692	2.55029347471522	0.080515128587987	1.33964935216342	-0.844863895911261	-1.03891860373923	-1.55428084590727	-0.695440312492141	-0.0290517777573528	0.236057015947039	0.622933836884629	-0.305595813906994	0.828916776123925	0.615129183862531	-1.95436118430219	2.08086429587084	-0.0283668775352517	0.087261726227445	-1.73450853933859	1.33081839950153	0.365158109515428
135	23.3	24	159.5	61	1.95931281280572	1.20393175970802	0.00915915875101559	-11.1040887918654	2.60031764847026	3.62686416652219	6.85403030497206	4.30458748353274	0.223717998469803	2.65240260529427	4.4498168631406	-8.68724322970763	0.303098609662362	3.02243654904727	1.04412853189761	-0.284348051404185	-2.51721720073414	4.55423457932472	-1.58252648946119	-1.06953924700576	-1.29917173822805	2.32698372596094	2.29810307370796	0.0493106130898471	-2.72169217298987	1.99105330322274	0.461952523002688	1.51483576862561	-0.157201748510366	1.1559794307166	1.47895502140345	1.10575180192139	-0.999607218406911	0.829016180201876	-0.61181666596731	1.33900317537074	1.07114647317943	-1.12154545781762	1.14117216993383	0.452407263285808	0.418716737069593	-1.97463406979638	-0.094247663976341	0.429687030229814	-1.12433162090891
136	18.5	19.2	169.4	55	2.13684727938435	1.16944202773573	0.0089179206298202	-3.37875891505867	2.2491039760353	5.53719838025082	-2.66369502378027	1.94622147093667	-0.761276173201884	3.28698778002121	-5.33397226022762	-2.47536994241188	-2.01379800796064	-3.41922034835852	0.371447469745726	-0.221052894969693	-0.0239714762425166	3.29415756852269	0.724036960705787	-2.34118891376404	1.74000246774332	-0.253093594798268	3.31309789249179	1.09019411025744	0.752772741040448	1.55952929265712	0.176964892037337	-1.9348572440462	-3.04333608422771	0.195680674167346	0.582342283980394	1.45386718781232	0.480340849473653	2.56852973885497	-1.40547214272142	0.558387308715727	1.01903109937304	0.839643096889616	-1.11435530361935	1.62617481779112	-0.987677982958383	1.36963139629598	-0.297866428893329	-1.24891762893532	-0.718786100578899
137	18.5	25.6	163.1	68	2.34660871384768	1.15685179518813	0.0090686588032926	3.11158019355002	7.08814002750828	-0.194636485024568	-1.32049729937576	-2.93770697362119	4.52074323081786	4.71950489294668	-1.76923264736444	1.8366950336431	3.68506285227865	-1.10735292179251	0.457065558957046	-0.373283921214233	0.704173678981239	3.23566481389567	1.29437197383989	-0.309393184526552	-0.0633131560530171	4.30133133950221	-0.896164468740555	-1.54538565757519	2.90543168779681	1.78797144056881	1.54315051900123	-0.360197929767986	-0.21506613674855	1.22049701171773	1.41053974286186	-0.257498816588475	0.45250733162328	1.11576881990685	-0.212271897464048	0.212202225620523	0.126362511954852	0.251436084951514	1.59835702583104	1.39039107548907	-0.845196316889276	-0.593475883132384	1.28472985965833	-0.145133909953117	0.796411778375136
138	22.1	25.6	149.3	57	2.35520196598298	1.12151477571196	0.0086945720114951	5.03979265957004	8.87673550820722	5.1763885831894	0.0936024116453125	0.540324596011016	0.224536528330372	-3.78588721046778	-0.620145765443547	4.75356772014711	-2.45049468683437	-1.37039966403362	0.315600969861909	-1.44170285043305	1.10530318001868	-0.509193705561157	2.93914560983529	2.89857548154498	-0.21360817126783	1.31398690596373	0.239681914138278	0.589430063196115	0.778029831138508	3.68686200444936	-1.84554087582386	0.194630065016505	2.12028489787909	3.33550468856761	-1.40111108680401	1.64499592724507	1.42188994985992	3.18789892075837	0.624222365593195	-1.2303400091832	0.599466567574823	0.752959000447602	0.867517524954033	1.52612734601462	1.44382569098454	-0.110759107176	-1.48724467839397	0.575297855720287	-0.713947662709878
139	23.5	24.5	163	65	2.31386895771371	1.13158062245354	0.00889044823838122	2.91264309488042	5.6435044364487	14.6503249999379	-2.28378509506974	5.1791748422498	-4.42784184827254	0.322622585467242	0.665631538143144	-1.84814561922492	3.92066786482411	2.30385926172551	-1.32988729441326	-3.62472322160756	-0.919077826279263	1.80082841684839	0.457916406423006	0.591309877876754	-1.19112524527076	-1.05808201762649	1.02684028216175	1.0153893356758	0.773468428584751	1.10360888389796	4.12673556722474	-1.21793770209192	-1.08417605647972	2.17025442106297	0.282920916212481	-2.02575070047062	-0.969700623656927	-0.181427286238566	-0.67768497406073	0.490360236667762	-1.56530981959338	1.02675370121034	1.08127173931117	-1.23094991444047	2.1481257620396	1.10949113380377	0.952561099108551	0.764630984880182	-0.0220785904628851
140	19.2	23.9	176	74	2.4357384759251	1.17616274528694	0.00953954178596416	8.95303009199352	-3.13387233657963	-4.46972332666971	1.54679816113428	0.428814641774742	-0.725646767819939	-1.07835661449946	-4.11112750100155	0.334464176012736	-1.47061232833779	-1.77923349345565	0.621944242461929	-2.45187674466951	1.2470138479004	1.08117390430245	-2.67803040809447	2.10499433985797	-0.670780616934071	1.73710109775423	3.63444900154029	-1.30915628932625	2.37331605556734	0.926579420650727	1.00524553008878	-2.21820496902334	-1.43292600729387	0.328805357835117	1.92965478891618	-0.380822799526431	-0.166672544667729	-0.415055252076872	0.964224684024659	-1.31650337482077	-0.687352594061099	-0.144281381109586	-0.640849693232076	2.03761807955999	-1.2984761174086	-1.34436513894018	-0.174760896009148	-0.0452529749088252	0.627089865692652
141	20.1	20.6	167.8	58	2.47265593367111	1.13896755301845	0.00917713469115265	11.3462518039054	10.531195076416	5.94683445679444	1.24176207209217	0.960769482301618	0.483111330009012	2.45239463666285	1.66775900320703	0.647060352341488	-2.87470883281169	0.604369414197768	1.68442133356373	0.283102516851489	-0.949213653887999	1.31468894542617	0.262131483721532	-1.67595598934299	-1.61222581180963	2.52758093942711	1.67032113575428	0.28945114830428	1.12727066835328	0.727123446201108	-1.69111631188698	-1.52045587755774	-0.533213723486582	0.824968435497405	0.125548139596759	0.255112747888608	0.253354947964634	0.839852339756757	3.15752461088535	0.485407645701473	1.20602648681268	-0.963988931204479	1.70323969766862	0.774063505227883	1.97577083392233	1.08008754342642	1.28249082834199	-0.546482496568238	0.0500177428989625
142	19.5	28.8	158.7	72.5	2.22173427419277	1.18418981042279	0.00901302000694225	-1.97405772580779	2.3176585527118	3.46575594726338	7.57381014286576	8.43425393360989	-0.930216113214508	-3.77636935397312	-0.449670760970992	1.34566836175791	-8.46790403411961	-2.78134896526463	1.14858138526337	0.785869117250915	3.02422470520596	5.18748916974853	5.75172664038353	1.75119633283443	-2.03972901262348	-2.84505074325928	2.8415156750533	2.36913866098419	-1.45876189152116	-1.64174862707014	-1.23976403457094	-1.59558030975623	1.16138854295682	1.16439119528173	2.10992163723613	-2.16165990260248	4.1044597458069	-1.55169872651506	0.62442903707541	0.338184998295222	3.54799095721271	0.463890464717964	1.86348462480615	1.94120813197715	0.762084998793104	0.920026446913517	0.142691302272185	-0.499713532572928	-0.711143200116797
143	22.6	24.5	157.1	60.5	2.42959660360869	1.08448002622301	0.00837746132386699	2.26344807824783	14.9777423810596	-4.05862695496576	-2.07956589813184	3.91884438154019	-1.55375382888115	-2.36854165816337	-3.23910402345393	1.68908616996072	-3.96861913912983	0.935545399777213	1.25710900951578	-0.673620930641071	0.572186291022626	0.0337310567520877	0.60651635285407	2.8669141815868	0.249821164138729	-0.793536380656317	1.12686238823934	-0.102260906621286	0.947124420745814	1.11541191755594	3.17311240661847	4.18452231466709	-2.09701214484424	3.0918804829303	0.557955271982422	-0.636020718763503	-1.030029619002	-0.156967547846902	1.91047067135278	1.03414375695283	-1.06355952193297	0.0185117600604683	0.129059769461435	0.159333726521159	-0.449392461069986	1.087038903317	-1.15801892146191	0.877305377252372	0.534806181435218
144	24.1	22.9	167.1	64	2.18411362889009	1.19752298597556	0.00904382848868988	-2.74091525883048	7.3364559847184	-2.85918010504193	2.85544911044826	-1.04519244209285	-2.70096263198122	-3.67568781146829	-3.22973288090322	-2.5516607111635	3.33376972621418	1.42872188457861	2.14311148074817	-0.0838920427778827	1.60447143071242	1.40454628652596	-1.25998428567238	1.15992235087904	2.18668184373486	-1.39934840091251	0.217911486190958	-3.74617615081044	-0.201424918033632	-1.79521679004365	0.240930811966318	2.13902744081266	0.590188762684609	0.615727684475354	0.979700772124157	0.431084710704549	1.79155837358229	1.41291062834119	0.0917057148120317	0.538182428822348	-0.0547991826533833	-0.639189243423681	-0.214561109073495	0.171052955985905	-0.796021886037944	0.509147505155826	-0.5551696192732	-1.32547928944861	-0.302584626752541
145	19.6	23	168.2	65	2.20861851045039	1.13660667431796	0.00965989342558392	8.31329490145188	-2.24970850550332	7.48503237578787	9.17446010065444	1.56879346068859	-0.85251254976226	-0.833424352915557	0.473490925990265	1.62977874408844	-0.147611727806182	0.615439146213566	-1.38908854287109	0.091070959110782	0.175790964626029	0.745432772280048	1.17736883946432	-0.601750762003235	-0.0964546751112754	0.367697181412943	2.2713907493715	0.403511838254845	-0.475703102124624	-1.64382350280178	0.617100420269635	-0.0813917266335916	-1.07669716800138	0.259844201333385	1.84953363619985	0.338424584946111	-0.524330840460306	2.84928473052566	0.0205759910468145	0.234471837327721	0.895782445163149	0.449884844644939	0.0731145114959916	-0.823631833006592	0.683671242336732	-1.07252833419347	0.236501737129742	-1.25275963161249	-0.625604297588865
146	22.9	32.1	171	94	2.29599349108811	1.14750526983346	0.00877296778807776	0.633449134867352	8.76224267116078	7.66008483808829	1.68028983248987	2.20696193794046	0.237824741645457	2.54668057326942	-2.48533628426795	-0.214857872375745	1.48247604161795	-1.11364312976159	0.890678244294099	-1.27701497385921	-1.68054977654578	-1.38654268898519	2.87912314844695	1.63592339940988	1.31092285614744	-1.94706897902971	1.09952073228023	-2.04288190605784	0.535065535985545	-0.0588948521771503	1.19164444344	-0.845246528121344	-0.612799984497973	1.32883477225638	1.1639150225154	1.33000877767314	0.757973732759081	0.421422827034038	0.157028099489814	0.4272184940195	2.02902487387898	1.41884422910184	1.13510104175422	-0.0422764048448861	-0.520908855100273	0.329398612691276	1.14480341652018	-0.981275565914693	-0.783780590713779
147	19.3	23.2	162	61	2.27654194008099	1.19614114211902	0.00879669345289092	-1.77776191169823	-0.86884787260402	-1.76693236827368	-4.36713414018125	2.04904405896112	-1.68542403880988	2.60305716785895	0.820665953207823	-2.25646464898118	-2.22449873393343	1.01669971799638	-0.693197957145975	0.92157240481405	-0.359241455823372	-0.111055163944207	1.66336411175554	1.45450805598769	1.07999068513664	0.0578501306343151	3.29998823276217	-0.949218494555556	0.164319436502577	-1.68600428442538	0.84214812660233	-0.381005650230846	-0.672861293676612	1.3570433375815	-0.489367120420663	0.0673168706294838	1.11048361250704	0.988647170115517	-2.09427211121291	-1.89040190137714	-3.12172186073368	-2.02203880388277	0.367306565200143	-0.115049808501347	0.895680272188989	0.212607151923468	1.3402857060475	-0.973773673469408	1.43822567976986
148	19.7	24.9	156.5	61	2.40570058457438	1.15133354714181	0.00852630576728179	1.00780585282163	5.41168166383422	-9.69076336114038	-7.40631862526408	-0.236513349674341	-0.0121009890166054	-2.21389174758207	2.6504704920509	0.471249438997514	2.54492599622915	-2.65584849962908	0.53554739906879	2.93727582339316	-0.252066234583372	-1.99063484980367	0.929620512202969	0.126010007333817	-1.347662254226	2.36458949688805	1.25777810698266	-0.597969706355961	1.14815643104044	0.0423214388136492	1.03321950304336	-0.0459258847224971	-1.04813239833224	2.28150956081733	2.6000969824962	-0.709570755767619	-0.981959023496208	0.495183766731771	0.315918631297678	-0.731261674393354	0.152648087500809	-0.464761088034964	-0.396326161963371	0.67266594713416	-0.0551777639301884	-0.738291329723622	1.40212999480658	0.96025745428747	-0.761854769497276
149	21.4	28.4	164.2	76.5	2.28428377822614	1.1176903988763	0.0087272177925533	3.98613879058995	-4.6002451823412	-4.25740495452935	-1.39279891489869	6.66398835506604	2.7588946799504	7.16005243668596	2.53183332701185	0.14396786188285	-0.000458020705428802	-1.64749850054218	0.837932392156504	2.08700944657703	-0.893371243295465	-1.85216758255576	-0.747762538604244	2.50360310388802	1.18550630111647	1.2385572053313	0.24911095876227	0.533737608611749	1.77279694775381	-1.81379353253972	0.12469150374566	-0.149236983520846	0.0404393078541876	0.0398526647761704	0.781611146719803	0.635830399207907	1.45072629493972	2.23899537329756	1.58503982544982	1.02690941047392	2.42432503148699	-1.45292593545689	-0.865366598736256	-0.630186246324115	1.14561313656378	0.487680305242979	0.987013924204838	1.03174382515758	-1.82831884288491
150	18.6	19.1	162.5	50.5	2.10424316715338	1.14513622859993	0.00941011174577872	-0.548174071824313	-4.1806795276818	-3.95857970085733	4.34044068329211	-2.42475038436112	0.0343454545595292	-4.12658282773361	5.66923024126433	-2.90297070009113	2.64648457779277	1.08282527556997	0.930281300058334	1.09280746263877	0.474633065076732	-0.0972432709335838	0.8166881919822	1.91832915836918	1.99035681731999	-1.51383732723723	-0.523251082084384	0.809246748006226	1.54885825401287	-0.891951385707976	-1.56826554070624	-0.336908733339738	-0.949386187106771	-0.627141437274151	0.0922605609992701	-0.823859098027587	0.794716788362058	0.914218776335558	0.0698065601206451	0.980629268672368	-1.26113966028194	-0.768036724616888	0.404559792585316	-0.636193457152567	1.46326546576482	-0.715466823902761	0.133630777104662	-1.02551331346435	-0.944550966958439
151	19.1	24.9	166.6	69	2.28358501676792	1.14316796513014	0.00886464021531992	1.43590305504506	0.134150781483998	-6.46797283299882	0.390842976865324	0.984801861839374	1.41466439937289	-0.180146536725105	1.5299658712794	-0.191079599368858	0.498648279479596	-0.719545293405923	1.76323134431686	3.00448557604264	-0.109115733485139	-0.86540395744626	-1.39647265402062	0.866373515519339	1.8751302463766	0.233584878552316	-0.0280374064145551	2.7730885558348	4.09945814076149	0.596833194243644	0.173302216443852	-1.59522374286908	-0.520618745166039	0.815894815887521	1.27389367432713	1.23504671491543	1.4336848768706	0.240293159327514	0.618488863665933	-0.348387724803554	0.632903325084545	-0.439789032418821	-0.0776176669287716	-0.17918092682398	-0.940600324473925	0.62347985222789	0.670764744002655	-1.22287437901662	0.583651654083046
152	22.6	26.5	164.4	71.5	2.27852084267328	1.13288546202458	0.00864084746961217	-0.896992520681144	4.99011363760586	-0.567755014378855	0.668348446991533	1.75666618531515	3.01797250953196	-0.760628485990571	1.15445709582322	0.663200821202423	-1.05310498306837	-2.37311347214902	-0.811002934633581	-2.6740349034674	-1.7981792856901	-0.225273211114323	3.72833304398667	3.36209372530946	-0.93982390597115	1.02077620034069	1.90632016274626	0.253066130558989	1.29010085972981	0.778264535129415	1.42284436009675	-0.0906626631011995	1.01814929097984	2.06450911226961	1.56472915632392	0.354425099760264	-1.52963875532452	1.70877913967551	-0.432699769151365	2.57427525952521	1.00587886269494	-0.187806114917272	-0.479280552389268	-0.540040249097573	0.225549615680015	-0.256714573383695	0.494635224518159	-0.500957918312352	-0.98116143670516
153	19.4	27.3	164.5	74	2.3479268319214	1.14371977316943	0.00881847550329979	5.71994638530313	-2.61557460268374	10.3646985972731	-3.68272467610267	3.48336845549017	0.507973749388266	-0.575015999573453	6.25461341144877	-0.266356684208406	-2.53449496347945	-3.43235006228668	-0.335469120519412	1.11837599121017	-0.496751626042797	0.120825613645513	0.0616613644283861	2.70409753517044	-0.849186587756709	2.40104150542379	-2.23048141979536	0.40914365084467	-0.410051317259877	-1.98124544076109	1.75802369943951	0.894194305487671	-2.14176012363305	1.90700165697769	1.97558146046285	-1.24689182743204	0.904158914830946	0.490728324108086	0.343131922260483	1.32379213282589	1.10602227172147	-0.392293426851956	-0.0907892261172105	1.20595167331077	0.749621968494594	1.40458680350975	-0.136040928123784	0.745648463248006	-0.562249601666579
154	23.6	18	170	52	2.28059171225328	1.1518085938802	0.00927260610310076	5.15835762908531	7.17866486928372	2.65618604195871	0.48227228693916	0.145241336777484	1.08878212673892	1.38210017118844	-3.1047477061772	-4.51663042117188	1.67685936762711	3.19396346298537	1.09563603143033	0.775409048439618	1.5355091624551	-1.55206103526673	-1.24302767874673	2.08885018052526	0.0696599432490221	1.24553835508879	1.49402003491468	-1.03013632898607	1.57460950733772	-0.144234078239187	-0.117408325693075	-0.531095446935961	-1.4657410424626	0.626936601737291	-0.544183110936256	-1.2033297526034	-0.154944020345649	0.974577388797414	1.17331409149406	-0.978495854348211	-0.451962403683653	-0.165697467384558	-1.06685866102262	1.98002626359029	-0.779004524985201	-1.56472101052355	1.32111457713732	-0.898265206410032	0.0714116926417082
155	18.3	27.1	171.4	79.5	2.33917027401567	1.22336887040276	0.00923666140031797	0.675684409268998	-8.2925230286951	-8.58025991232381	-4.98985305663084	-4.93010162547009	2.0984853159876	-1.97470365305315	1.89850770550403	-0.61575943688598	-2.11128946218394	-5.08599023850532	-0.873698418124892	-1.00212837628593	-1.66840248777843	2.05776126703658	0.319037807583316	0.986067863392383	1.10739246690496	-0.306505730048565	0.808176844947271	0.0737888947283958	4.24440173166259	1.62287214283076	3.22879601367603	1.37168699493929	1.05338401582393	1.02468319289589	1.10478228191843	-0.244864413853519	1.64660603413885	-0.0756150824929749	-0.034524571174191	1.16584128210867	0.605503068977854	-0.40888416286801	0.366743370253076	1.01148114478277	1.84711314843543	-0.996667643949132	0.790973652140901	0.189945594044351	0.289596526441466
156	22.1	20.4	162	53.5	2.22854946941903	1.16678149875963	0.00899540059296334	-0.747595786620199	3.94397380880394	0.969641801847226	2.7806661073253	3.99036463956591	0.142744411739763	0.534730952624103	-0.934812194298101	-0.0638903643706982	-0.144465062838446	-1.39416211183382	-1.21526026665444	-1.19936187899803	0.909166773686681	1.72298835071626	3.43600938461188	0.646261878208755	0.0523460803529824	0.932067195700756	1.41524839083899	-1.13731024142892	0.720349720420522	-1.14331017199944	0.169030505590227	-0.181893039927156	-1.67801597195537	0.55462141060742	1.99928717827851	1.35432178531313	-1.29109412634135	2.13752524883277	0.4062473075183	-0.908668116198333	-1.7631521449949	0.230274123577382	-1.10195129549226	0.00818266518897382	0.656156343088191	-0.0726923913237537	0.880816919968279	0.0896911403122756	0.625214300149222
157	21	22.1	164.9	60	2.19488762914488	1.20880108337979	0.00943236107468245	2.77876990208192	-0.917045993422536	2.5149135461903	4.96126383339696	0.283864629676054	4.93323408906716	2.20675490981483	1.24792990373657	4.00616390559942	4.78361665824209	-3.47366591244395	1.06294962514951	2.24162497094175	-0.618774523200405	0.583886610874096	-0.852880098896679	0.0682876296109425	1.13009855204961	0.135248459370617	-0.0505272289245495	0.628932879105231	0.00730374437444656	-0.410308774675431	0.505470207207316	0.765132009486459	-2.88234319398372	1.09271892185166	2.58514567555934	0.81141723249696	0.0488477889135226	0.139030433111259	0.573877006542491	0.500703273207982	1.99981140898507	-0.795960726630074	0.818447340797514	0.139211300006821	1.94353699386107	0.168322648700591	1.46151030351428	-0.00886219015850348	0.357764209238295
158	23.8	36.3	161	94	2.56100751449806	1.09180237652668	0.00844987891140016	4.42708400199712	9.14664041955294	1.57846305482819	-6.41306524416774	3.85691397558968	0.367701023780542	0.899028940667245	-2.01637050304404	4.06078776201588	-4.33393461754416	-4.34053373465081	-1.96219381010819	-3.49359158518096	-1.48103314405537	2.66674005978497	0.386181305328063	0.853718572427611	0.54884836549464	1.09560108672642	1.40344109886268	-1.5522109335002	0.263365345253345	2.06989915421684	-0.268547178918436	-1.68824830553888	1.7396234962261	2.32948045806164	-0.0295631500293116	-0.608087356500292	-0.103996618470856	2.37032472092412	1.83951936307502	-1.06955046643471	1.07228080560168	-2.82229148277195	-0.561398121806764	1.02303228178403	-1.62907391961278	0.723287739238165	-0.166777599233519	1.45575344485259	-1.11226846251984
159	16.9	23.7	159.8	60.5	2.16557540104673	1.17289456662846	0.0088745336604887	-2.38826488628669	-1.1182253911254	-6.13200483023376	2.06952572995264	4.06902127086674	-3.06141715606657	-4.09893959992813	1.41936418202189	2.95434794962996	-0.455901056742601	-2.05610828382264	-1.72509928447861	-2.43465222754145	0.686774324090332	1.91826389065535	1.08966854457805	0.71978566445964	0.106220161533646	1.69096908932057	1.48361285897975	4.6636066756102	0.56283146516682	-0.734607673366368	-2.84895716892646	-0.912036833900911	-0.978686238433729	1.09971771783132	-0.659914761557767	-0.105005084107917	0.251774023623725	1.32748420510592	0.216157292137628	-0.367532063346077	-0.376983538838593	-1.89170892019753	1.25178981308407	0.854062756630166	1.30517245006271	0.619373975775965	-0.380662854658481	0.298088146480842	0.406152533489899
160	19.6	23.3	161.2	60.5	2.09761054781221	1.15791806508661	0.00814794623681662	-15.0593855797366	2.85673222756895	-9.238889632251	-10.1822177419087	-3.5585508629081	0.0917314187862262	-1.91550696831621	-0.0521001330597773	-4.25055874012773	-0.774434695862879	-2.01410476009288	0.606123753392204	0.521577457638227	1.63518637777919	0.105831190229239	-0.233878160726572	0.971255285798711	1.35640122409003	-0.713963411482216	0.943707282933382	-0.0604259217277291	0.0705556648184068	1.17867500251687	1.72507361346668	1.54787724813033	1.8565751107157	0.931464099433616	-0.593136429813794	0.300114194460399	-0.269485589438713	0.751230231902055	1.05364457304656	-0.942085877951261	-0.243317841762899	-1.181618629068	-0.0715084397284558	-0.950052203275161	0.121278679313982	0.244866082024812	-0.124939941456071	-1.25827488915737	-1.46010854099776
161	18.7	23.8	165.2	65	2.35207487263409	1.15544812447407	0.00924282765998582	8.97645844789291	1.32168867610795	-1.2826052609149	1.4349471015776	4.55132332353741	-2.5586090797271	0.372240704730803	3.34285717388075	-2.73511268187498	0.465816021931557	-0.384010132207196	-0.124251300957354	1.89943974113756	-0.338675947240522	3.36952736531734	0.351358218532833	-1.42983126977502	1.80977421072782	-0.323808039764504	1.65389308828476	-0.358176130660477	-1.07691108535312	-1.45850010428675	1.24195653569373	0.363616288446394	-1.04712773751843	-0.0010865047105741	1.41260876948914	1.23283571445998	0.337525679283123	0.0657763110812185	1.47804631736373	-1.49241265897277	-0.104439400440902	0.0769641756283862	0.489786256090406	0.53099338131395	0.691380088705162	-0.874243216813841	-0.257088174806861	-0.98415633447535	-1.90389085290891
162	20.9	21.4	164.8	58	2.30524342768535	1.07555682136345	0.00881703875017095	7.14866865853164	-3.95119091177699	-7.30169241014032	-4.31504632886808	3.13383105933558	-3.38394802930677	-1.94335224667677	3.03857242450031	0.414760981404411	-0.496124715705532	1.21063925764857	-0.508260866220267	-1.52864929860316	0.159588365315257	-1.31694300898633	-1.7685254596367	1.31348187423367	0.23032891717881	0.241519152473844	1.25538669986286	1.74912476979825	2.07461688713011	-0.641335053767845	1.51226065203364	-1.02468419463239	-4.17472661210948	-0.0524117352348731	-2.69833577589092	-0.804887252878306	-1.03858511641657	2.42464970888999	0.0134405398448976	-0.494912260833423	-0.297889974744369	-1.08210214591819	1.1723124116474	0.222764073890768	0.31000224037989	0.290413759273415	0.49222364919544	0.80866167148567	-0.988081687690193
163	18.8	21.3	167.8	60	2.30043493230001	1.20354796708012	0.00948935337815651	7.41563894891042	-12.3062343619307	3.64467665476164	-2.33130909709826	0.429081353193994	0.0367944734289668	0.473580855265572	3.13016552617743	0.937310366092599	1.10425960078304	2.79485879430512	-2.81760930496915	-1.92599271553112	-0.891479566193594	1.95679277649164	4.24305283608225	1.71928585028691	2.14696847366941	-0.690377074469852	1.58118619054616	0.953018114289938	-0.917986660504296	-1.19026325449266	2.45454801839182	-0.484636175135249	-0.000410440406327118	0.637901547986413	0.519035617275404	0.912639773036303	0.620061815036442	0.751435406738726	-0.532443179531688	-0.74195626964963	0.984701458947302	0.4362077892456	0.548677728675861	0.767806176484934	-1.58847751997489	1.7256467621891	-0.0405193822059846	1.25809652415689	-0.354577733140457
164	19.9	32.7	169.5	94	2.22062591778438	1.13780731914418	0.00846187729195871	-5.50754784775864	2.55324588546786	4.04721116359849	-2.28763450948496	5.43341175283204	2.14499681606646	3.51326651630608	-0.956960809073464	-0.817522272527762	-2.04986627029709	0.109250637186301	1.11421533913242	-1.80025035640421	-1.1340069146473	2.67334990373648	-2.25387211413253	2.34863308287946	-1.76478018097504	0.272994802865522	3.50372224412742	-1.59421605873274	2.32403525790193	0.162677961482285	-0.0954612719023548	-0.753857080850566	1.03875646810766	0.0471273207306998	-0.376466403369447	1.43913042943295	-0.0953936929712473	0.66931340556745	0.612723134426788	-0.842751523169933	0.42098393559335	-0.597771005825991	0.0686198054012339	0.168372462611491	-0.0437943683634743	0.961999785640956	-0.33382803428169	1.06485073270715	-0.330160185480289
165	19.4	27.7	171.9	82	2.39407292974997	1.21440384642473	0.0099367472856004	16.3283676286239	-9.70537818498624	0.919220000970272	4.71797528751029	1.59008933005902	3.03597207067655	-0.477818822365327	3.25731162175933	-0.711030783974182	-1.14333055825357	3.63655821717703	0.0797371899924919	-0.805408289049824	-0.470091480690687	-2.69772933298353	-1.30600689182022	1.04771542189359	0.740107952994634	-0.884097779315456	1.23017556030141	-0.87468975690665	-0.072089944320092	0.615894246358825	0.488047335908204	1.31110594198735	-0.457577297921109	-0.0919970689114901	2.44724829718058	1.56147560375717	-1.01233548240892	-1.76757539050525	-0.00272597293698847	-2.54415879186721	-1.09157987085892	1.24125834854287	-1.3290870302999	0.995374235423369	0.123983992530556	-0.196767533941377	0.797457422824527	-1.40638038528653	-0.816117743376552
166	24.1	20.3	163.2	54	2.07721269905139	1.13355783799393	0.00907917619600795	-0.453211847673553	4.13125171501387	9.19199620799335	2.70701226231947	1.3956014065548	2.67438229382347	-0.626666082812145	-1.83982867748785	0.715767205652546	4.39676208732063	1.6910066350836	-0.7761602068798	-2.19401238398372	0.334306256410181	-1.0588156194145	-1.13673975052943	1.16560452226371	0.134377486580477	0.192824528398388	3.36400056229382	1.00862151031705	-0.897450911588087	-0.110403945892396	0.0783873128624902	-0.599560778034962	0.150782324777113	0.227323615768385	1.53698698069771	1.04852577678627	-0.675108496802143	1.91469877729307	0.353734606887865	0.0640287811952634	1.30600907733876	-1.17295278145798	1.94026430450339	1.63192477512363	0.154878818995088	-0.151750331199057	-0.0084977766646841	-1.18601385126402	-0.748857453682999
167	18.4	21.5	165.8	59	2.13766106063341	1.17869308866289	0.0086575998374457	-9.40572945983393	1.95414946206786	-2.23152845980513	-1.09123218866133	-2.24760222077296	1.40343438175677	1.07863564373513	-3.55981046702732	-0.996152367844183	-1.45340063825555	-0.279513101750228	0.0324180479186851	-1.06876214877947	-2.19127601121669	-0.412121162243628	1.80769368090684	1.91850954110658	-0.249211908837748	1.27556635935771	-0.099746288799014	-1.33463262937236	0.723268049317872	-0.501863244152257	-0.438077116967109	0.0618795937497013	-1.14204383935622	2.50592495116231	3.30166891912058	-0.0955486345183411	0.0782646253771741	-1.24636531276915	-2.51821733581698	-0.451428331929625	1.0574946811985	-0.108139933103858	0.193391575885113	-0.532135507035945	-0.273356254779154	1.45358484153369	0.278310205884534	-0.879345678693461	-0.713494533384451
168	22.1	24.5	163.6	65.5	2.30372298175267	1.12092213627337	0.00868796341233799	1.36672270548355	11.118660493442	-2.81697830240692	-1.72610505708536	1.97291124163413	-2.75420245989684	-3.92127023620523	1.65399454972334	-0.400312837372084	2.8073837524464	1.4766822874723	0.918653977394161	-1.1622610850178	0.263783760006005	4.21189163159405	-0.944738753398259	1.99906429009902	1.65474198477669	-0.579708471671832	1.81302837567718	0.330476307363089	0.0301935479059995	0.620839037330239	-1.18745753703177	1.4753006967673	-0.257753812055379	1.34592668398888	1.1107039230824	1.21752914391318	-2.06044016658185	-0.685074262514552	0.461761169135168	0.366963331226493	0.0427541961471544	-0.848244841455266	1.17039195912986	-0.54959418879061	0.791352864063998	-0.636197513969202	1.31933103958574	0.0278502622245558	-0.141157404601211
169	18.7	21.5	159.2	54.5	2.01933184252954	1.24224383785919	0.00988329809207165	-3.08522960810082	-8.24949012603857	-0.368347251187639	8.78917651451371	-4.53211575584561	4.92241421539012	0.301765370458913	-4.42925230299496	-1.02108963954476	-0.0756283825432964	-2.68480481771197	0.786603592041876	2.11798567593021	-3.88790645970299	1.26821591578214	-0.396944753416165	-0.0799198417259783	-0.0728794042890189	0.616270086943673	1.72871314323817	-0.236100351833264	0.860800247861872	2.06935659104038	1.45664387746265	-1.74112410034655	0.34132613580109	0.188025376466888	-0.0338461546556609	2.45585047336733	0.337568106257931	-1.61013420045397	-0.00387092503097169	-0.183369395330147	-0.744299528879248	0.932474284755161	0.985804629274724	-0.581365865996673	0.0549982606230401	-0.716812325040438	0.37578479115341	-0.839840544061989	-0.382215025158115
170	18.5	22	163.6	59	2.27782206151583	1.19906296302479	0.00961707603565672	6.00535436296336	-5.00191796064449	-1.16458691321928	3.41979463985153	2.33717149400711	2.07185326277811	0.31097701210431	2.6835852707733	-3.32068409041786	3.47169557924621	0.715046883531247	1.572007085095	0.579195873404866	0.162288658099784	-2.0909030684599	0.0316238774115084	0.827574161421961	2.17353440997298	0.114555176450962	2.48100887606598	-1.49345690968356	-1.75545334021205	2.0335412029135	0.194382565132626	-0.130522781683716	-0.770464774871712	0.572900563388332	2.36545342313535	-0.395381572197014	0.178457560530294	0.429350777682721	-0.463553397128281	-0.311668251017239	-1.59103698451039	-0.909139267851713	-1.40874317778329	-0.796271510624656	0.401968793500294	-0.844566643654205	-0.0645628449649649	-0.0148003106181603	-0.12930268720001
171	18.6	24.2	167.5	68	2.24307708828168	1.18250961888104	0.00898382466006188	1.74499924131692	3.41239442041214	-9.74624905400234	-2.50903293391804	-1.82445688371071	2.32295134800698	-2.03790446761007	-0.538286537593315	-3.50639792021348	1.05507153976575	-1.76877612631303	1.4551046050855	1.68896137405383	0.768005407202627	2.2739968382447	-2.58662272338994	-0.526995212009576	-0.549405453405659	1.74696687193481	0.739437213753466	2.36709872281302	3.81235189561706	1.29457857294183	1.90138370921192	0.0203344673936534	-1.62127657734578	-0.152487489013982	1.02981736657533	0.511244501158677	-0.828225771436251	-0.76052497754137	0.51123748588441	0.20457055140436	-0.600284060032752	-1.8687189862623	-0.395011338236739	-0.552708097944345	0.760821966102644	0.00204630653876282	0.224935697926706	0.230951230189628	0.612859263907451
172	22.6	19.3	180	62.5	1.97747021570022	1.19223450249539	0.00926315051899578	-8.69029747156826	-4.52316020971698	1.27665598000723	-0.207514862003439	-3.42911643346665	0.809342466244746	-0.85979192259386	-5.99577509681884	-1.20973626707412	2.80856879183021	-1.17556507572997	0.156038357824784	-2.75986847007063	-0.112691653613619	3.06581457594912	-0.836682969656379	0.108458146111032	1.22345800164386	1.20174624314867	1.06726595470855	1.13949177884041	1.80412165288342	0.167632335839763	0.160067130032432	0.784417717686118	-1.60609658196086	0.63707558798389	-0.0141292715118812	0.240581897993499	-0.775528026062192	0.50479452368598	-0.597402755590803	0.233669355011388	0.132981532226591	1.44257337561382	0.181856115957429	0.194004117108821	-0.197330863077708	0.0872370584251254	1.02278318721484	-0.338743283653115	-0.652768647270179
173	22.4	22.5	166.1	62	2.48829753254328	1.15709971743529	0.00936471130862821	13.2954698332458	4.54922105196443	-3.45402697117633	1.36831622721458	-1.32048941592983	-0.260969856998605	-1.93381652769756	-0.856635926388022	2.53820323481756	3.17109179886597	1.0373558457773	-0.690936037935404	-1.86297293891625	-3.59318863870462	-2.00915816070731	-1.68334134027047	1.16130615895805	1.9760093737928	-1.76355955296085	0.00971631142865843	0.0337998574903792	3.0580724632883	-0.248497702037526	-0.442349510184532	1.88291762931307	-2.34253282827256	1.05883872339653	-0.615205085624468	-0.520698713896253	-0.534675289930078	0.531246783045436	-0.0419985373713283	0.926281677750368	1.44777254269073	-2.61817545094166	0.386698795011412	-0.385716242575216	-1.27642820416838	-1.01496010414955	-0.366119816474971	-0.989892175569928	-0.170439348139608
174	19	23.3	166.9	65	2.35560121054863	1.21609299446289	0.00960682841009706	7.21782942668642	-5.39434046688764	-0.173089873090066	-2.15559877938675	-0.692408391945695	-4.57946399917046	1.37880490554753	-4.62040729654521	-5.38238951222534	-4.41953732600346	0.168913060921499	-2.83327134611696	-0.41625709822355	-1.56281320479491	2.71378607577967	1.75713185368722	-2.36491354260306	2.56724491799072	1.50312890765223	2.56969803850803	-0.373533637716738	0.259355937063917	-1.86357943445522	1.17089108259413	2.34882397366905	1.77782554139592	0.278055143365088	1.37739445270405	-0.631358365307483	1.56949437903248	-0.193598130388594	0.713342550217451	-0.118273172496022	-1.44594742978032	-1.6461666065288	-0.0510546669384017	-1.45026443739016	2.12862088114989	-0.658506429523859	1.57859537501438	0.264973014204442	-1.80143002185862
175	33.1	20.8	162.6	55.1	2.12921035933669	1.21361209511927	0.00957248324462884	3.65558957135607	-3.00801553207342	-4.78323663051922	13.9033762840669	8.94325178042198	1.60051867054809	5.48087336516204	-2.72300267025504	-2.56522452504289	-1.73668603244928	0.678536198415605	1.4452462719418	2.24473262401066	-1.02819650435138	-0.403856574752369	0.176456461592193	3.97592632211959	6.12927245942023	-3.15679692331185	1.67059427545939	-1.74543145756545	4.32971060470404	-3.39019600991323	-0.724598176775638	3.54271155199819	-0.904767453072176	-0.479885466029194	-0.299691820644191	-0.261818741362806	1.59673500059005	0.775729345435025	-0.840908057500887	-0.419605242723339	-1.86563333351305	-0.438414793478894	-0.184877212645457	-0.687745128988153	0.594052775834989	-0.602985478850041	-0.765456863182586	-0.0714164520726829	-0.116437301766164
176	19.6	24.3	168.4	69	2.53050276493422	1.19569556864612	0.00910727755617037	9.97291506110109	2.82183838407437	-0.949753454886017	-4.19228967932763	0.0205722020750574	0.140385056270633	1.55663419866902	-4.41471530215251	-0.833625970785044	-4.98749121917288	0.670592068977728	2.17104456836748	2.26877943908254	0.388581630074542	-0.559796030722144	0.964334275881115	0.94294692905018	1.47930941584743	-0.237126403951481	0.902296598832245	0.770694765768211	0.769962981860372	1.11951701158953	2.65693511991929	-0.35848206445749	0.24017200937099	2.46275035388858	1.7219980119571	0.599394974044616	1.94194758209468	-1.41378602203943	0.769607814558396	-1.71326935140083	-0.441810315100055	-0.253667956798831	0.453328996756417	-0.814283702092587	0.284349226026594	-0.996764334402035	-2.25142490262092	-0.614227337869896	-0.659920091462196
177	35.5	29.7	156.9	73	2.10734323901704	1.19656131597806	0.00906870282665507	-5.77407587901984	-1.49294416999305	-4.32500363586592	1.44840167355113	1.9647055120223	1.32063172797679	0.367502940526251	4.34190677419006	-7.12857509487867	-1.60059514598612	-0.24723451580831	0.39745004189204	-1.12076664894375	-2.80033993351895	0.4032620383927	1.15667215727905	1.65760322992116	0.894743951936466	1.65062427040957	3.12997589683752	0.0936701071206674	0.917927699812662	1.48590984468396	-0.711302995504571	-1.20020482855865	-0.331205000256405	-0.359907913473626	0.0390719480941957	-0.969379145442364	0.747672181386934	0.648001046726024	-0.326436762879688	0.9569307862071	0.399844859041631	0.381370561567727	1.79567069594996	1.39937291961253	-1.09847607648853	-0.240082667636014	-0.645519679718938	0.673209397218621	0.781883209779288
178	18.6	22.3	161.3	58	2.1972438179879	1.19385708243834	0.0093172328147212	4.63820060765305	-3.36675511443302	1.88988961346618	4.81905546828066	2.13424065156697	2.27001815005559	-0.329348330686569	0.286187373119208	0.849242021651693	-3.76650719148163	-0.805432307575376	0.86918689173466	1.92472269856319	2.22769711308204	-0.402958400068673	0.409018729593902	0.199661283369192	1.41223093808007	1.59707680606555	1.39902966190564	0.874081433756501	1.81313698224106	0.300880069752134	-1.16522778533681	0.364240827653298	-2.3692591805326	-0.00898879718996819	0.570925226029386	2.357102307644	-2.02383264964918	0.833379295986938	0.525276860779797	-0.118147277169959	1.37448280861948	-0.916122020228957	1.28083195456385	0.681011978691742	-0.338222610262697	0.340880188969349	-0.120572551481393	-0.683642926721012	-1.3858956569261
179	26	20.8	167.1	58	2.10656379632131	1.13625137222267	0.00896063698015609	-4.31608462875607	5.68397005738588	-6.18746276099009	2.12383985117479	-2.51692839562362	0.857629499847456	-4.12594711912805	-1.99482142254663	-0.783251322445985	2.75079238142409	-1.23876720233406	-0.810133742672118	1.80600667319028	-1.40126992361654	1.95045096421407	-1.8261208486014	0.729731294067692	0.315445965407183	1.23918239867361	0.163838880149014	0.957721161331547	0.835965051600187	0.508632338512134	1.7504127257533	-1.7792995289619	-2.56349861992215	0.737435905777028	0.265198873739921	-0.147169437895029	0.142169927063282	1.58717167566351	-0.85109568686412	0.190269871446732	1.7851140454876	0.28695482631787	0.918730339625849	-0.630368562622512	-0.817889855056685	0.922994206793778	-0.14492802002677	-1.63526782672379	-0.371703685390338
180	19.9	24.8	171	72.5	2.36726559361002	1.24162265039533	0.0100831647486485	12.2408580187521	-5.85474737270741	-2.79321665911281	5.15355160792512	0.533415485989522	1.73956456820351	-0.533152620164193	-0.249588801070832	-3.64115327261748	-0.76368748233652	0.933735038987116	1.12569893671338	-0.872197974976388	1.50292190423531	1.43184344600959	-0.860953761735549	1.33252721514406	-1.55288208073571	1.5676667827301	-2.70385736433372	-0.629782198490138	0.596720126434215	-1.15826854795327	2.35823632034187	3.3742404683838	0.0972736462560453	2.10081059955587	2.86086766025761	0.574104198092558	0.167837997016002	1.01881084512027	-0.416748348110868	0.0808613045028618	-1.42306413633897	-2.05975058267261	0.199221138854393	-0.233431733898274	1.124780321467	-0.666126245750835	0.4417977774242	-0.50678013353874	-1.98390512556767
181	22.8	31	165.6	85	2.06485541498567	1.12147271268518	0.00929668826292728	-0.0503116661338004	5.05136856777192	-2.47512881546637	7.04350866198149	-2.19266400961082	2.81350955716611	0.456468911640294	-1.51683338822913	0.440487657666248	1.70930620898094	2.65357259658664	0.818993033721056	-3.04285068263895	-2.63707053096825	2.77295282206685	-0.690615247007928	1.26944163535626	-0.0473050025428289	2.44204546715857	1.92120139508062	0.417343115444955	1.23143326448627	-1.69194665085387	-1.49856807808561	-0.541399318938359	-0.8356304291163	1.73766729779589	-0.528252244259188	0.384267469982379	0.89180301952615	-0.248043223976404	-0.278465670574577	-1.38408314696962	0.183267211111897	0.0870457995738025	0.658618481767053	-0.495905915622128	-0.136855117950749	0.449850590339484	0.218886354027577	-0.8833961081851	-1.43782280367566
182	20.5	22.5	169.5	64.5	2.3741863219337	1.19957447256848	0.00925742751214677	5.32484466780322	-10.8904589341787	1.8692988888122	-2.91502708554899	4.80388193024362	-3.87891377921328	0.55202457313987	-2.6741945010164	-0.758712283608698	-3.21795381698233	-1.90027446826572	-2.84841598635369	1.020229051273	-0.582976251108784	2.11790891618471	0.436284353272869	2.98663942355599	1.86120389262473	1.47994288418078	-1.28481011351043	0.0538122141244355	-1.69983857357081	0.434765070122387	1.02215237608239	-1.16487605455385	-0.584725658479426	1.13702869599891	1.05250634530365	-2.27637046553642	2.47854929223346	1.50385409248948	0.342469236207565	-0.195614520366168	0.0365806373174976	0.623579043570412	0.253402787932303	-0.159166630785294	1.86166091171879	0.445838716072455	1.63921166070413	-0.606328719148375	0.297982709116248
183	18.5	24.1	163.5	64.5	2.39726765774441	1.14462228230647	0.00882496381055958	8.82941178394696	5.80762533811385	-2.37773465168587	1.74380007692102	5.23540991138946	-0.186097044209796	-3.2404738331977	-0.647588801121384	3.51554807367274	-1.1911400226861	4.04199007195663	0.690859280214269	1.79407537633977	2.35371711560676	0.856786799730926	-0.0213274235998065	3.23806837751664	4.6763259712928	-0.60075719942293	0.735663954067695	-0.50720643272327	1.39579985320583	-1.71911847433579	1.32827575424011	1.74950733930563	-1.44079987667573	1.46286104074291	-0.0117133849075876	0.899234606455146	-1.01435822243425	-1.41515445968901	-1.39470570544901	0.382768293703133	0.00826519270726519	-0.58843217550395	-1.39940752300409	-0.227864115170425	-0.763350288574537	0.36762623269588	0.483415465436422	0.569477076594652	-0.573037069973353
184	25.8	22.6	170.1	65.5	2.14943266744766	1.14633842840023	0.00915222011674601	-0.280032874513239	-5.68932096225232	1.52681071014203	-4.24783162602809	-3.55740648833993	-1.80783877392628	-4.78957430195953	-0.998079181622651	0.18582521960759	2.65544449776445	1.76786541869023	-2.4706953733222	0.379592446612725	-1.510504530654	-1.53876765431116	1.37143843376478	0.455717436187189	2.26716413534297	-0.174164780856581	1.809144177362	1.41841733938522	-0.465279009228653	0.853867287477061	0.678243793181784	-2.02411107526998	-2.19794653257253	0.63263202754652	-0.289530560486554	0.325315374319705	1.00015875798662	-0.473406379205794	1.02195812285898	-0.285624495995319	1.44149927825746	0.315606165436284	0.334230688109029	1.85539553251896	1.78477129400605	-0.240337133360955	-0.558655595184344	-1.65727131784113	-1.67985700122362
185	19.1	29.4	163.8	79	2.2160581824903	1.15543272768086	0.0092431381121607	8.20462387754023	-3.6372225470322	5.3233481033101	2.16816860096168	2.55441187980093	1.05678723825815	-0.286266605068575	0.271066206467568	-1.06653352489097	-4.15032225812572	-2.90306610303908	0.785376104711325	0.32536060135228	-0.15148229020974	-0.830885872759762	-1.07093549670471	1.96989760798998	-1.79543157319855	-0.302156447174913	3.14758384308669	1.72075423218704	-0.217727679452865	-2.61512127815603	0.458689827931506	1.72765218191126	-1.65767699729046	-1.67643262695672	-1.02500605336044	0.327518009400411	1.76072314178707	0.405296455971613	1.14945951567864	-0.881555029781957	1.66370809976234	0.12357177113299	0.613530593393514	0.747488283869322	2.21522923856459	0.648972398466106	-0.795390402930982	0.401215113570544	-0.211547373212362
186	19.2	21.3	162.7	56.5	2.55227651213345	1.16915665041121	0.00968023296930424	18.2419303902348	-1.14565674395309	9.14041174829387	0.410173343511252	3.44276531798647	0.816558376976893	1.29839408449822	-3.24602285747619	-1.86155664148804	-4.17944720235194	-3.1679819945399	-0.427414502970155	-1.92152848752635	3.38184121613553	-2.37604038006174	-1.96856537414706	-0.399326657640185	0.0105170049799329	1.31865757286425	4.58894832053266	-1.51404145396657	0.492769048401369	2.17922996072627	4.71873646864019	2.51185837949762	0.545902051704246	0.369811929238227	0.269331192189224	-0.690086067283814	1.58374519405586	0.589989537218544	-0.701554192641604	0.873140191546953	0.14144210849314	-1.51366004850981	1.08802054744924	1.78750512914895	-0.0553823667310569	-1.59293503411565	0.522397761225963	0.6586291636673	0.942392251462546
187	22.4	22.9	169.9	66	2.15724096319327	1.11009456789213	0.00808329927471657	-6.43617081343528	10.9636093279463	7.13497526344932	-3.86817605204907	3.09378292471043	1.10857080284443	-0.853143221052593	-2.32062614809818	-0.651819856457162	-1.57814751169352	-1.2110648600467	-0.612193789676769	-1.73018760363054	-5.22842472653587	-1.71163609663738	1.62961502946009	2.78731592890004	4.10642100801929	-3.07765781055402	1.31379407211757	0.757074363302169	0.0435553741471804	0.0754370744098173	0.0154401207360358	-1.01532438792421	-2.29352022514654	0.885055288446571	0.532365463231517	2.65467820134914	1.06136111839819	-1.00942068876472	0.342227004370008	-0.910065867006482	-1.58770910248833	0.548357778367248	-0.453424089097112	0.00325760507255081	-0.680951410570305	0.686825205436872	-1.09020811434755	-0.345212209662953	-1.17764551090176
188	20.3	21.5	149.5	48	2.36266574940196	1.22976972143887	0.0101132229566009	10.3536689706604	-6.93657491903527	-9.73861411468964	5.75666239603797	1.82972357391238	-4.46378421890662	-1.00781528407966	2.94568829329101	-1.45984712660844	-2.36476528371888	2.02199134582221	0.0790335230565497	0.729965060467993	-1.33292253159368	3.30096893994044	0.210689419822847	-1.9586812620898	-0.0561623998147563	-0.733089467005957	3.10090122943353	1.29311935715415	1.43205050094762	-1.35395693188262	-1.68128253746121	3.3635728560916	0.250509466719244	3.13887768849818	0.0527659611399965	-2.98751623066903	-0.0874938472493566	2.33700427024143	1.97665958547043	-0.167867201260333	-0.318331407856908	-2.61799929456909	0.522921309115491	-0.566658990041404	0.574601174573248	-2.46979495555989	-0.0888481540514975	-0.647024515397594	-0.527796868782276
189	30.4	23.6	171.1	69	2.09176936002556	1.17575481846	0.00914987708027994	-4.13649769048095	-1.86013465059099	2.52596738074385	2.05828481737011	-0.393760855104295	4.85195197802199	0.778366651924888	-2.75693192313067	-0.494962004041427	-0.277232734565713	-4.41641058124518	0.351870915195965	0.740726847228817	-0.778289277196807	-0.384330731988404	0.966177647075517	1.53821950803839	2.27644810637042	-3.8216414918433	3.39506310944124	0.142989278653156	0.600258434067647	-0.175899141567526	-0.225560554970878	-2.811280824314	0.202593655026454	-0.936654087923696	-1.13011439763153	-0.833797124892411	0.228420960234859	1.19808099409094	3.5392170927345	-1.41518486530925	0.70668379405178	-1.361354331648	-1.11364378308267	-0.609952263266347	1.07530176836615	-0.0104761517747277	0.373893982853547	-0.72309257919156	0.0307077297694453
190	18.6	20.9	158.6	52.5	2.01135761945426	1.17966445901327	0.00873080263183371	-12.1348352607387	6.7235398728266	14.4315328042427	1.30699266253669	1.61981177613043	-2.19813122416858	-3.87226792895396	0.99200740451009	-2.17155740684402	0.765907623499863	-3.09829806694035	2.00927077833688	2.4521102969117	-1.24934410281556	-0.562497324452271	0.625402775439007	2.47363179212398	-0.802769287186278	-3.62495254526126	0.140730808620775	0.535676755794401	-1.65141807092018	-1.59937480269548	-0.933492818326474	-0.123057612047311	-1.77112869299372	1.25503990146245	1.52444516040804	-0.16867006427244	-0.906120304263028	0.487475149704836	0.952193981615872	-1.22600775379193	0.526886767145904	-0.75912391339306	1.17755438916275	-0.485460591931402	-0.307976980315951	-0.0860915078325424	1.80289284722304	0.0865133118729052	1.08966663096367
191	18.2	22.9	159.1	58	2.43190677311904	1.16052341942987	0.00909047522897278	6.59287647599835	7.57235927508559	-5.85141862215284	3.95658148082735	6.49787682693192	2.32127799276483	3.8840134270161	3.05102617321303	-1.24658161486213	2.26817322291475	2.33094542034717	0.119513323786998	-0.716146173304876	-2.25896825143573	0.461641342512454	0.932452033020882	1.19721352755957	0.089922506543456	0.431449702690751	0.235706392694717	1.23632515395376	0.340885526823437	-0.957274319582809	-0.745628328900922	-1.72615322136692	0.298616991747844	1.68296296422647	1.71993566988739	-0.0311559157817148	-0.0162620207449784	0.0796275708013622	1.20102005651168	-1.20984342452297	0.959252591473099	0.0145243810767871	0.832934139452201	-0.0357215529349029	0.833524937102961	-0.60310602579785	1.27227786060954	-1.23754084214511	0.230028703378687
192	22.4	26.1	163.8	70	2.2366845195175	1.0976248476653	0.00860108213266315	-2.58922134103085	5.65797745521893	-7.83605557885137	-5.41850164273216	-0.786962691264022	1.25253440263825	-0.292671773590724	-0.211957658792153	-3.0356741712611	1.08159302674878	2.67847223902594	-1.34370971507045	-3.840077492561	0.103561795507954	3.51042497801718	-0.324717196969404	2.31351292257488	0.891717773193282	-1.19663756591755	-1.85635099110014	-2.37051346959652	-0.705411953094239	0.178463357393222	-0.0671424322572085	-0.0816790193911535	-1.5847714175596	0.687817522995525	-0.787917354094652	-0.734314706228294	-0.91984335570344	-0.540189749963279	-0.352043569466641	2.17942690605869	-1.34994275925303	0.968776930036333	-0.74809778804738	0.367908568179929	-1.3522924854083	0.0563220501334374	0.842012893733723	-1.01198342254094	-1.05349250250041
193	23	23.5	163.6	63	2.20577858230714	1.17888525609412	0.0090616212143763	-3.06210791798887	-2.83342779745613	-1.7817958745769	1.12041346339461	3.25642847470273	2.08837848475257	-0.1978914680359	-7.85355348074594	1.88014489893395	-0.00444786700409042	-1.91889719863191	-1.37152863134408	-0.949854918628131	0.0435787195954598	2.05328116049061	-0.948451273501884	-0.33470591901939	3.30215684788739	-1.17301911762875	-0.782706520567203	0.960753663027188	-0.488819761383743	-0.461300943259247	-0.585833093524663	-2.09223731887774	0.739611893092515	0.58518081603459	0.919982006217765	-1.01710000731001	-1.95210394236323	-1.38927595125076	1.73213776823949	-0.266281549750555	1.01931358805032	1.15482032744154	-0.877521418389988	1.49871898528554	-0.630849104714263	0.878190714364977	1.45189354722915	0.3947218999627	0.0290213247672277
194	21.3	27.2	161.6	71	2.46965071672642	1.0933960718433	0.00905118057069513	11.4578770588823	9.17945575267751	1.67670185139428	-6.63188000306901	0.418254318863841	1.96453653669054	1.89880655310393	-0.116937221273992	-4.53078756612521	0.496291606881569	1.23902461826339	-2.66309167432337	-0.588532705107666	-0.920474873201669	1.758207143585	-1.25319123284394	-1.66270781061772	0.826932910831296	-0.610532387778094	0.142866039683434	-0.417217249805196	3.21800438664547	1.76855804139097	-2.39209261561904	-1.63727264136533	-0.866837162268851	-2.04878281769036	0.0634620434870316	-2.85481266287779	-0.444335543861187	-1.10548175138286	0.996598426486585	-1.90300934386376	-0.857195031984579	0.00328574174434182	0.534562970437519	2.05154673015627	0.87577490496456	1.06764926432653	1.1639894926132	-0.24669032455695	-0.230153027650386
195	24.4	24.2	165.1	66	2.05593663903845	1.25486766681684	0.00897984813820436	-8.504684535362	-4.90596605614254	10.056195838229	4.31043480970162	6.33845912567728	0.665556809906533	2.25422537687686	-3.39848390095646	-1.45482900753675	-0.935288150232336	-3.53327692428714	-0.0754013938989433	-0.172044169736734	-0.600554134192056	-0.044510380825529	-3.41017562092874	0.544912096823021	3.06316912793075	1.32419023896318	-0.773509685130267	2.03255780829509	-0.853337186282467	0.0616864682853607	1.9659957946544	0.552056832915015	0.799302989833578	-1.10835337435804	1.05514495961695	-0.67159311416611	1.62860630142044	-1.40415476129728	0.556442333676627	0.279947972962789	1.39037742695876	0.920246508040649	0.796850432168856	-0.724168613281516	-0.791103317948028	0.824549856554735	1.15388909656677	0.339302101522537	1.15558055077931
196	20.3	22.4	171.6	66	2.17279114688776	1.17857186626639	0.00947718966457182	4.71968563240387	1.39615563374685	0.772557225350798	4.02992059510664	-1.93415545089447	4.58094397919546	-2.4590609682381	1.0804444083474	-4.13413899999149	2.43477025022443	-2.18354437687152	0.404671872314055	0.396378787685809	1.09050211065803	-0.441026777983583	0.932224985905479	0.912130246684493	3.54343795560918	-2.12615531024788	1.02505370298091	-0.809984282206929	0.734175839860004	0.397688478079786	-1.3836559293194	-0.0167657288736785	-0.669045051720941	-0.513448652330974	-0.637444703280149	0.596087483854882	0.430442342581227	-1.47788250291158	-0.144272549700629	0.884424572056016	-0.858436002173977	-0.524643535132848	0.143684453632602	-0.478923710052631	-0.360057912295751	-0.0586737966482376	1.25614315066104	1.35857135721819	-0.272339728402689
197	20.2	23.3	163.2	62	2.22259091043282	1.25587263156507	0.00947172851979708	2.41710079629805	-4.90256653246143	6.17950998702331	3.44849750299564	0.208303489410228	4.53668715393083	-1.34115858758114	-2.63880585580237	0.0650309089607476	-3.59297764219076	2.71811395798489	0.881806270302298	-5.5872301065966	4.06180793371527	2.97703907749304	0.369077084812929	1.70636287029217	1.25658552899043	-1.49595603371594	-2.7212939548202	-2.80818968144601	-2.0232874622688	0.0696968246199626	0.535258474540459	-1.24564345709092	0.495589091438941	1.88822223911424	-1.37241980265219	-2.49902408448166	1.41457862123044	-2.86362533845108	-0.559006976099717	1.01749391625168	-1.02969748340522	-1.60074982250237	0.598004475117293	-0.742019669042005	-0.285421441437227	0.561645518882216	0.126512551084615	0.27407010611549	-0.290799974534225
198	29.6	28.9	170.4	84	2.57433721947095	1.1720762863634	0.00967019482112906	17.5001758047205	-1.58163330334214	2.33429530277955	-0.963528578719119	-6.17707009553623	1.47953276593943	-8.00206145926975	0.255120110834861	0.827274279535614	-4.43184396444043	-0.494756967360001	-3.25988794064473	-1.00692714708176	-2.16442518674006	2.98115085483809	-0.116898944483447	0.140057615072539	0.545737301743292	1.77747546151736	-2.11533049414455	-1.33164106750206	-0.528730874137567	2.82763754186423	0.527538626810765	0.38371623766001	1.11587878804058	-1.79443291756717	0.452529547451239	0.805393323566336	-0.559986279787014	-1.4643047129324	1.45832037373723	-0.505447955550233	1.11787263153361	-1.0634705281738	0.961392147118252	-0.140677670686733	1.36123719843291	-0.83078009137263	-0.514178307339823	-0.140931085446416	0.0628991152535236
199	19	19.7	168.5	56	2.01942528640901	1.2286380952581	0.0087866419462155	-9.2617821483824	-3.8070927959772	0.909819875271406	0.441836713570653	3.14643391039862	6.91787660859361	4.77754746170479	-0.168620868961309	0.223552983215503	-1.01757754301936	-3.90821194211832	0.0842200724780655	-2.30449745961871	-2.66127969187551	1.28016740961261	3.76018634987904	-0.187196848525467	4.03736148625605	3.2610939168308	0.887596225066917	0.0497469676764821	-1.37473677802473	-0.487373624273714	-1.84557774957749	-0.240585009628656	-0.637082105073583	0.687642037308559	-0.110555243949138	1.15269181965506	-0.614606511580333	-0.241558882904309	-0.555899497006922	0.802595001740865	-0.0460521746409878	-0.391721970028639	-1.26747513893845	-1.27007114022867	-0.0496972525278032	0.582166949222246	-0.564281352668783	0.649695961894998	0.477675629990991
200	19	23.6	165.8	65	2.18237479056443	1.21797111754627	0.00924244399912512	1.15508387080811	-8.75027547844442	4.34954086335031	-3.7627664594105	2.53512642472373	2.27595273117195	0.0298847071820227	5.30242209709534	-7.42837694112706	1.3926660695897	2.37552742736085	0.961297670500488	0.0472105138953566	2.41429767262435	2.51270117760933	0.864497671131522	3.25863459773164	2.98750871108216	-2.21851367333014	-3.62541737012899	1.08079231842442	3.37043832707939	0.556627418344159	1.50706726931475	0.383422075646915	0.0258265062442066	0.518076741069592	-0.0346286515221295	-0.475835092080031	-0.508737609282054	-1.17734382821573	-1.01855271792242	1.29566395652873	0.0385195209300352	1.06096127751704	0.296531693648742	0.609744346542095	1.3027527442992	-1.24270387393523	0.135182768522988	-0.833952574098652	0.684214872417145
201	19.9	18.9	173.5	57	2.12691146411726	1.19900053340981	0.00951633226471151	0.0376529965687644	-1.21329951439563	2.90844312161736	6.2195233598034	2.01853124067738	4.59576448666389	1.00759982427391	-2.80236566065844	-1.18381131093468	-3.05611108384513	-1.21434366860455	-0.393017179626045	2.03503435757656	-0.0721332885128985	-1.33866026280395	-0.104924736673071	-1.63609750636473	1.12009484206966	-0.520298848171561	0.163633879309776	1.70213730385924	-1.67819478458137	2.54893704626332	0.15185936834351	0.0964206134889158	-2.43669578269663	-0.123740620294061	-0.179668816213024	-0.623627744562585	0.292946442079858	0.0541488583223409	0.575524219621406	0.26089925235219	-0.6818988511398	-0.99963196167446	0.995035259804911	0.661071503045608	-0.79972007078303	-0.244068965368199	0.348246786823936	0.352010205479563	0.835499884484216
202	18.9	20.9	171.5	61.5	2.02424278662793	1.21170829564803	0.00872833718991332	-14.3554937115766	1.85293742960363	-8.71806804475754	8.0934890986446	4.76293273249682	-1.26187621351355	-1.62207646693574	-0.0719626052858699	-1.84998218939316	-1.44419340014267	1.00328197794753	1.39017608159136	-1.62017737343066	-1.0750287827869	0.334719496861827	-0.405188346646587	2.07563104498556	-0.601445756925326	-2.20041228191609	-2.44319982053933	-3.15814790127822	1.2853746601678	-0.925605810941523	-0.0251907088935261	1.21125803321163	-1.81596241390025	-1.15980170260493	-2.13620127698187	-0.195573142144944	0.138601129375367	0.434234501897401	0.690938727123282	-0.231571017714337	-0.833647422926289	-0.951889346897032	1.6975428756752	-0.610884999509443	-0.361365278099542	-0.694853295174325	0.859770372692051	-0.903999567549752	0.911047468405149
203	22.2	21.7	167.5	61	2.10121296325097	1.24694943519589	0.00965570574044025	0.19598211102712	-4.47724830338	5.06829102727806	6.34226701343079	-0.336315732186042	2.6082845372777	0.230699576982989	-0.501320866647065	-1.48606302636607	0.0817043937380938	2.79396442465744	-0.927236404404926	-2.86505549855641	-1.19204233441396	2.63873045765706	1.72403278409563	1.70150548670269	3.04288541549127	0.704432217765539	-0.0799896723644842	-0.647350446969696	-1.38035620977311	0.251689738637973	-1.79974881307882	0.115932946518058	-1.95511935084452	-0.121922207861214	-1.35755756596183	-2.69605817631001	-0.640654191600758	0.269059788646089	0.45613957651033	-0.344997979142763	0.473596015287034	-1.64640652327617	0.0953346419385116	-1.66568716040699	1.05960466883913	-0.780631577877653	-0.39491271463358	0.707041133433246	0.917896157936388
204	24.8	32.3	154.5	77	2.47484884587522	1.1249024025141	0.0086428423302278	9.96580653405524	8.51325630441713	-9.38106880321222	-5.05671095251116	0.50325455453302	4.4900090924959	-0.49813184598153	3.39149414631155	-0.89732081570513	-3.70339225186212	2.44711207892121	-2.32691325601878	5.79300940286035	-1.52328260207087	3.31053257753257	-1.61637490079956	4.78749537864836	3.88817666284487	0.651641824418652	-1.00172884692806	-0.525721481719034	2.80594352302133	0.734591413585194	-2.45480572696722	-1.21719430733458	0.582459852591245	-0.1790678949272	-1.64886469125011	-0.0448530956730179	-1.58363772582588	0.384162409480622	-2.75147453664534	-1.38970732825854	-0.136147885008552	2.28169708637594	2.46233919630319	0.219259476468377	-2.20924412551229	0.115981938426335	0.898247848184131	0.193145941349045	1.29009765998386
205	20.3	26.7	172.4	79.5	2.24348819599131	1.12549258371719	0.00905232189192774	2.46123524026538	0.617369644393817	-6.42301591139092	1.75934559089519	4.05261129185326	4.98183100569067	-1.51477892297034	-1.81614759361288	-2.35429217029856	-0.288516117059559	1.20383145068502	-3.14317359998604	-1.33411508258982	0.0468147217739354	-2.60401330688485	0.520011102928858	0.397656387968787	2.88496269911456	-2.44244642822899	0.869151456422857	2.03746413599843	0.504056636012464	2.95882839386761	1.90694126174402	-3.5669562430928	0.392097423063714	-0.414777871436039	-0.0635989774412207	-1.55842664211013	0.415272854609218	0.589406964408896	-0.249102343677181	-1.31237778468736	-0.0913521875794209	-0.910842178911925	0.869469436307649	-0.453826688173443	-1.10082645516753	0.778343420491127	0.390050735265685	-0.371995746794714	-0.185071838068126
206	22.2	23	167.5	64.5	2.27343690547173	1.15933756865087	0.00875459914147411	3.26364446138867	9.35776943854261	7.85506476323804	0.319028304905422	1.90545309150792	4.40629471382028	2.02520375197864	6.12373210586049	-2.10265068196336	-2.107663626766	-1.37284699130494	0.00891615814408663	-0.165280375634892	1.0944951040578	-1.82633509721746	3.69839373224242	-0.679759740691108	1.57835055299718	0.734552230011745	-1.0333892922036	3.02485227658212	0.136625167642012	2.54560901262674	-3.85974480988346	2.18057854416971	0.838726986144729	0.312103547403262	1.43731242588166	0.470315849003622	0.129129650311929	-0.535570638691633	1.0848690590245	-0.649486431071549	-1.70547972376075	0.243714104814672	-0.239838227900556	0.649576202059742	-0.660081674999742	0.765406774818697	1.47827808782704	-0.31798031558302	-1.100115915359
207	21	22.1	170.3	64	2.42371857221024	1.1977682833533	0.00922762793757873	13.6647816814134	2.82035598266241	-2.49040795547867	-0.586128211719599	1.40378153352342	3.04705209400856	0.52572551634977	-0.189676499952821	1.19031895396703	-3.06723771659709	5.16846756626413	-0.125944252158433	-3.64700996555195	2.64809806494941	1.15658507351237	-1.71030024352247	-0.876659439652348	2.21819082657927	-1.24407511993148	1.056345130513	1.49164290793361	-0.0903456579418534	0.168099359178884	-1.57798631371319	-0.177981296809928	0.102424007398988	-0.0568479640676449	-0.212516126458581	1.48450860448852	0.34565306435032	0.251756734649683	0.688848489884255	0.730872594075356	-0.0400025717267492	0.0570408193945211	-1.02145927665928	-0.0692113900227132	-0.393603372774905	-0.594362111768749	0.238501646422054	-0.840242720101263	0.359548391295446
208	21.9	20.9	166.7	58	2.21598386327658	1.19637978571411	0.0089604021671846	-1.75434124056617	-4.75853181794415	7.341680077574	-5.33635031104018	0.732771817349055	3.94429160626986	1.53605162918986	-2.62073335437455	3.23886634458297	-1.78692190487327	-0.89309744193185	-2.79002867224811	1.44653695587682	1.37172235935307	2.49254281136764	2.07793983023467	-2.32108398649275	1.27023999863416	4.18421092444277	2.11437091440064	-0.135319601297554	-2.77205522168288	0.00276399506405759	-0.307034077147691	-2.29926169235326	0.671786109949498	0.718697770352228	0.709259917812787	-1.06878012881632	0.0148468390821459	-1.38883726190483	2.89536880516986	-0.74947364180995	-0.562690518891294	0.997693221383663	0.883254479098918	0.516653304999471	1.68821331315789	0.519052391633491	-0.806089179751113	-0.539198055473365	-0.163237320324536
209	26.4	27.3	162.4	72	2.19853807543488	1.13852164328122	0.00857857689419993	-4.37263498686074	4.46568252975317	6.36401758184538	-10.9274598159013	-4.29550593842354	6.02242976551575	1.71638473120943	-4.55984356484613	-0.678199467558644	-0.375361816440764	-0.0178511909218935	-1.12691075464426	1.31714002604877	-1.02587799885899	-0.775091826833422	-0.170335188700724	1.56139260959296	0.710418024818025	0.159256956319004	0.205948153048743	1.77383657717628	-0.835492042295953	1.48256573398347	-0.135692297094016	-0.701768630731498	-0.5948667787384	0.326752914131103	1.25980244321895	0.0817454270045611	0.462362039917728	-1.33041979351349	0.00649484832189121	0.0804532668460396	-1.23597566496448	-1.39170301693697	0.523536974763882	-0.147421808770485	1.09689463342604	0.467199674514331	0.12397774311395	0.561262781651846	-0.060424535487995
210	18.5	22.1	170.1	64	2.22986160906008	1.16397681824027	0.00953331603103261	7.00329678525351	-2.78107591531799	4.97238821764841	-0.0613735426166979	-2.88107078389889	4.84214372324071	0.542967107727115	0.318574569194403	0.0946117043437815	1.01324799785523	-0.963130376147704	-2.37231658336359	-4.10364755373627	-0.986901844345592	3.73413182722793	-0.42441963526441	-0.123503334583022	2.96326552072571	0.412941942189649	1.28822713642233	-0.65845349675081	0.766842821733353	1.89167275637913	-1.3485900139504	0.335768363553894	0.644638950358966	-1.98215300270292	0.0029742946098153	0.998890120765333	1.69171695686842	-1.16936511600913	0.56266372035173	1.72054467453639	-2.41362573814333	-0.231481866317274	0.337128575468023	0.105183981063713	-0.44809871840881	-1.27072447386764	-0.797760290798646	-0.106900573777417	-1.0307591992675
211	22.4	24.4	167	68	2.3847147993282	1.16191731982538	0.00919438523162596	12.6607895635311	6.63648821123844	11.0861827251408	-9.9974224775933	-5.36379092645373	4.61002725323035	2.75609919984716	0.956589092191062	-3.29640171003147	-1.68292040717835	4.55740737673006	-0.708226919986189	2.82941731440539	1.86535636228541	0.579387889172408	-0.952209062188614	-0.551223966748677	2.06286885107539	2.41735641513987	0.672472623414667	3.53262290093612	-1.50787320637365	0.295687193325139	-2.31361484878395	0.678863359894457	-0.922119105070868	1.36166233940721	-0.989459843525821	-1.31917314456208	1.9052127494801	-1.14008817152499	-0.918338193786652	0.573481338772341	-0.11387727758815	0.860321277849906	-0.275179102360366	0.329689283404804	0.281235361171556	-0.797934823279046	0.0653683289664835	-0.296179722951511	0.264791213222739
212	22.6	25.4	159.5	64.5	2.06903136106264	1.19232003852498	0.0089411798109642	-7.10464774975792	3.24411903499921	8.17339318915524	-3.9786874717775	-2.8134848573136	4.0839559219829	-1.57399487535053	-1.61702463768252	-3.87926556332975	-0.647025077502812	1.40142044774446	-0.5539672391605	-0.255262590384801	1.48645153343677	3.25117145511518	-0.777072409192486	-2.05364625019981	-0.301102188618175	2.44445238971192	2.93719347034684	3.19629101543674	0.00190340257764028	0.36398473288508	-2.16333055337751	1.1321110773481	2.32440672119625	0.655157007008868	0.307883299438333	0.17233526392495	-1.44595947497063	-1.49678380536755	1.78743241056213	-0.214078482987824	0.721702185524349	0.582173317914377	0.0208354632499684	-2.23248786526431	0.523176638008491	-1.00829431099472	0.154250915708563	-0.459209360907022	0.753937669324983
213	24.9	22.6	171	66	2.07470601391455	1.17813773418122	0.00948376785584714	0.0273058515606021	-6.93370163549525	5.41146301038062	-1.53023827267105	-3.25806066309648	3.33399450835159	-0.974634734533475	-2.30829493490051	-2.93780032736165	0.704905836338533	0.203305467034385	-1.77637989339298	1.10713004840547	0.0668448695252342	0.625348924176111	1.67230191550938	-0.735001697500215	2.43165268979144	-1.20193586609274	-0.437244379984203	0.487146505192751	-0.458688324606072	-0.156612991305035	0.0874223557494296	-0.494553918253117	-2.25842098525037	-0.438905246259431	-0.0197844292394061	0.53664592163623	-0.175567880200783	-1.45836769904095	-0.195243593454847	-0.136378627006486	0.47895196163345	0.026940415049837	1.65951068227939	-0.860482458194667	-0.699126588544621	-0.58657957741173	-0.812562736186013	0.786289947382311	-0.208149590056785
214	20	19.9	155.5	48	2.48080221164538	1.11701232934157	0.00842290036919907	2.5901079302685	13.0628967198301	5.84707371471167	-8.96650600436292	0.876882954880667	0.901628119939834	-0.241326359909421	-2.61424798989512	4.08064994793572	2.53899126084136	3.65841822261272	-2.67037399979321	-0.661051115919491	2.55517555748036	1.71377195941408	-0.640938418585	-0.78921380136105	-0.0733045948877654	0.565971212450906	-1.24529836559873	0.441076329500296	1.52609922227846	0.598259755624713	1.21479452315518	1.00437301138488	0.787378539278853	0.721119269325005	1.94111759692832	-0.146857756042741	0.0588988008773306	-0.673750818403423	0.758009827528056	-0.017928007700442	-2.10679186715774	-0.245409564982795	2.3771873567413	-1.49908095235371	0.166103572584025	-0.919631926987759	0.990861600445129	-1.28383828768446	0.0393729676464162
215	22.4	24.8	168	70	2.00303919550379	1.18658671348077	0.0092786150499564	-5.05405430965117	1.65557365051258	4.20504361390325	7.44076535770234	-2.96425200387154	8.01203669418027	-1.24299606470908	0.891136960497157	-1.24950235444391	-1.43547095135206	-2.23038270207633	0.32619479159795	0.252937461387433	1.12627175013463	0.211644812661535	1.72354623158703	1.13364696239389	0.271574783574528	2.24188987425161	2.03668767016165	1.11816605748895	-0.138126190582373	1.77729752345934	-2.09456863767273	1.46612022334742	-0.411729502175471	0.879609240914412	-0.348919020722859	-0.141145583896653	-1.17005586459507	0.975369163371323	0.921323376751643	1.76838578274673	-0.740105611098299	0.67128327284647	0.154055639842974	-0.783809982465042	0.162729717292737	-0.101786042070226	-0.0698264124473069	0.538179035696498	0.55078528922906
216	18.5	30.2	179.2	97	2.57653950637961	1.12913321971994	0.00890393135820788	11.9981756570329	-5.67841033449848	-9.23742792156659	-5.16480278046325	5.754795956587	6.22781411074278	1.41145543112428	0.108315760011963	3.05919583952464	-1.61737683615191	-1.93853685795957	-3.37768277635218	-0.737017592049393	-1.09528100720212	-2.20366940607301	-0.855613940044525	0.017284108100437	1.95824207721765	1.37874546476763	-0.272962358323894	0.184871744645855	-1.90439700622505	0.222846164744093	1.78400119668338	0.342193210259989	-0.455392457974493	0.244327045375734	0.977204165304049	-1.0352916493444	-3.83839331016233	-0.430538443062033	-0.764252761022418	0.583571611460617	0.197224679747376	0.476426178270192	-0.707149936850699	-0.976430305400866	-0.0621701238145983	0.297983486578169	-0.663076018304251	0.359333902301052	1.38850559492867
217	21.5	21.3	157.9	53	2.41758698053694	1.16691349254529	0.00876291061100778	6.53271411624049	4.98356344941326	2.744083578798	-2.54447508386311	3.1523436637933	-0.756155914804105	-2.74947168941545	-0.328109425211967	1.88325226618868	-2.52894943506474	-2.2079095556874	-1.57388082077416	0.0933680191076636	1.61958234762187	4.37203134739924	-0.884703706918693	1.20644993226894	3.58254694944033	0.449931877652478	0.42107013770175	2.22599851349188	0.101456756528517	-0.617371506603699	-0.768039867710208	1.87149821125402	-2.46490041535234	0.45152812432425	-1.98239287863775	-1.54795540959184	0.775252759259382	-1.56455672481544	-0.0282308151462864	-1.66952351796113	-0.904743320302328	0.942260678283097	0.379440626049001	-0.989520893115197	0.620020501611974	0.351882126867631	-0.774951034640758	-0.714758421090075	1.54048790683214
218	27.8	27.5	177.2	86.5	2.26591842899761	1.16576042539499	0.0090478534775311	6.25462923722353	2.38407490457696	-3.58509221152913	3.59644557588427	6.1470413513457	2.45414297504429	-1.59491321865302	2.62761241781942	0.846566925739892	1.3711961338629	2.19758119380764	-0.566833270456524	0.766033829958797	-0.17632242663405	1.4440876246098	-0.572523738173216	0.974286486710713	1.97105708548296	2.97552476009761	-1.30706920696517	2.68698691709074	-1.13573568471196	-0.52695245819196	0.473412661647143	0.426921608216991	-1.9607434450839	0.509177623067985	1.0188241857333	0.303939259650064	-0.175420350644368	-1.40181869908418	0.406252367129944	1.44370841305247	0.938962600629977	1.51037290819724	-0.172437554619724	0.492033980146674	0.596132665377928	-1.40774698661805	0.7969767038402	0.691118630579164	-0.703696763990733
219	21	24	167.1	67	2.21446416546031	1.15801539347136	0.00847392313960279	-5.88465502983279	-5.86748031050115	-2.50390992155654	-8.681546817612	3.94940987483979	-1.09056390743115	-7.07009363309032	0.111612260280542	0.879696139070617	-1.03035963875563	2.28731349853092	-2.14621313539782	-0.466870868713925	2.63249385706442	3.0307144440394	-0.309927591374577	0.163781056756038	2.29494909481356	-0.833138303103834	-1.07781998072149	2.73941329313998	-2.54906675633702	0.749364795021286	2.01474944633249	-0.957366035933134	1.06149593491925	0.420482042826619	1.0949391113039	0.397772862388219	-1.07490369464952	-0.545195499989378	0.071453374035302	0.360632896772539	0.285503387624038	1.2645434465745	1.16547625476295	1.42029247491308	-1.13665488404937	0.703359957835113	1.64715115969112	-0.228668961057789	0.252118798326711
220	20.3	27.4	148	60	2.27255630919892	1.17270035880536	0.00862041626976206	-0.621743841968609	4.86865162228537	-12.9315318666931	-0.458679089152474	5.45713460690248	-2.46280340052951	-2.31939542803538	-3.58550001635743	-1.58029367932231	-1.85183032479515	0.0666609351339393	-1.3812835050731	-0.849551873770446	3.17740280437789	2.39746941713252	0.0393261531664267	1.81793812055613	1.10924254322987	3.92771784067562	-2.4142657685324	0.900744829501574	1.12110416425832	0.757847626639446	-2.87901852550387	0.191614993411894	-0.590703464662664	-1.06962320835185	-0.623382465589361	-0.255510799970242	-0.812817469408262	0.132282245695143	-1.09793640160655	-0.282668148094873	-0.858518184604754	0.513232312928922	-0.800877193351267	-0.772921803143291	1.26046980587871	0.149155378452116	0.292620203923504	1.41020220029551	0.153990768249062
221	25.3	28.2	172.6	84	2.293116144509	1.12191188115093	0.00837021357025564	0.924219382369514	2.78926345593683	5.57619671115432	-8.83463625924317	3.01157970026682	3.13557332537127	-0.334719008754986	-0.555935549207612	0.891914559086812	-2.10258174067628	-4.27744650846536	-4.42922306980432	0.370705739989539	-0.575781611553797	1.10408173185382	-1.94056538929584	2.39890071286288	2.41561940880541	0.969823898130487	-0.867738724218244	0.582026705428052	-3.99408917346422	1.46500868778894	1.25445761733754	0.121914293532611	-1.74500932757648	-1.55218031094548	1.47025021194913	2.30430030247635	1.4836972527181	0.0536245379543937	-1.48302950328287	0.604165167848519	0.430262192284007	-0.995424945238618	0.274180372485569	0.175209384831948	-0.413142537907259	-0.345162748901745	-0.825668301322275	0.398689991753915	1.73888692455351
222	26.1	23.8	172.2	70.5	2.19875932286563	1.16079662543216	0.00945474452857937	4.53955670811875	-0.106003756818954	7.98364384562871	4.07592395125034	-2.28171253394061	0.46462448897643	-5.59418630163011	-3.55375084875003	-2.90244638029495	-4.43515425509178	3.78950832423125	-2.11535946392452	0.422846340334929	1.29350014380944	0.974350054720003	3.08947137909129	2.08839519042237	2.07803981660578	1.89882304518164	1.00766469994732	1.13825332149951	0.396755892325384	1.57704578892231	0.100215570327768	0.200647759185016	0.525697750685769	-1.08872885193312	0.83533662742209	-0.273313221587667	0.0947861115590002	-0.118197103890764	0.695976027857939	-0.0253406418746075	1.38171427129195	0.990533897289223	-0.0741844803382117	-1.90365238982575	1.2148402640414	-1.13916528888416	1.07952498932494	0.719872630509085	0.0819685458606857
223	22.1	28.3	174.4	86	1.99817524495638	1.11616357147547	0.00807326233087617	-11.7750067381475	5.88714062337127	1.15494705773151	-3.45149164942134	4.54067377013322	0.97678591006951	-2.68111517457707	2.01375388412394	-1.53753130936264	0.278434743384326	0.190099169670174	-0.868931229294613	-0.477916168917036	-1.38779158700748	2.31704213566913	-3.21843510899887	2.58775385910807	1.50114990888507	-0.397492565658081	-3.66265050304404	2.09252935295107	-2.36334359516324	1.44157517443754	0.906372700783015	2.67222408481057	-1.58289943516996	0.442857566800289	-1.42895866545043	0.888132449727917	0.120437492720604	1.10030298452468	1.19518551177013	1.8420693910187	-0.858760484087305	2.01491943674833	-1.2469898728861	-1.34894647357003	-0.157653867625575	-1.5091961535062	0.348707229930125	-0.0200836092155758	0.585629629973177
224	19.5	24.6	165	67	2.11010355849941	1.1783785188866	0.00858017188569339	-7.6217283567238	-0.530700983174046	5.97092378166775	0.616553968797934	4.17852743415068	0.627819395538063	-4.10435615858239	-1.10802246722774	1.45590106240248	-1.46564578025807	1.04424514537658	-0.555071918008418	0.652088557210111	3.40314112770335	2.016581991968	-0.764425488302258	2.13990704036092	2.31876380326015	4.34647533002682	-2.3216079220665	2.41861525496389	-0.363900772009102	-0.487058860586628	0.296172932983853	-0.58403635247538	-0.152703254444121	0.632530348938382	-1.53879022380192	0.451889984879767	0.695275907680284	-1.84971537182542	-0.544341462065213	0.502975751620177	0.230947147604036	-0.230320476142625	0.0141522012799867	1.2381909060026	-0.918541950601082	1.90645508379107	0.0981961555502857	-0.454581547670243	-0.0789338610216943
225	24.6	21.4	174.1	65	2.19039437190362	1.15743524659966	0.00887838267883892	-4.37167355307407	6.09084276099191	0.512470906488111	0.93532580345234	0.823210938542174	1.69860181216648	-2.72104197677885	-5.51253900689827	-3.53267360819771	1.50045573832605	2.43044518236227	-4.02804417633066	-2.48742017590435	-0.799371341403137	3.0455166161099	1.74183019301673	0.725343217386531	0.999127456989372	2.80926564176032	-0.146789364973548	-0.782469135121636	0.136545780284779	1.34398147473456	2.68171979658583	0.472058417388914	0.890065424972487	-2.54476928777176	-1.00073295765565	-0.496557575994677	-0.0197085053336454	-1.92391432667807	-0.976135405564737	-0.737943434938328	-1.54814858200291	0.0821669068201225	0.0829281231957848	-0.328201953845807	-0.111927705136791	1.14787253684501	1.28985113522502	-0.0815330444599774	0.674802525371387
226	19.2	21	159	53	2.29500542945115	1.19036034657326	0.00959075149915798	9.60697717373591	-2.36459744197526	-3.07141748846421	-0.617530433025947	-0.106046284674875	1.1463954469051	-3.26802487787423	0.411949276864885	-6.61887031199253	2.47292358035798	1.65566181050464	0.236043302225461	-2.27175393302939	2.21684489660716	0.297026776704002	-1.24556763819199	3.39981820218849	2.57103690013331	0.371771286853903	-0.99304171899747	1.02258311635719	0.923825178394496	1.08570531550541	-1.06782088235468	-1.71651555817199	1.25256761629765	1.68867613939484	-0.693557490285894	-0.297679605654886	0.35027132463888	-0.0219696464654957	0.85335101895303	0.675461467511024	0.367632496363785	1.83922472306447	-0.894422458740955	-0.695532596832095	-0.129006571098507	-1.17351571160413	-0.373452815875843	-1.65796617082764	0.213642445447016
227	22.1	21.8	176.8	68	1.87571062667279	1.25294132377175	0.0087305932963216	-18.4013928976609	-9.46236798287298	6.634391924253	-0.974770558862436	1.29145430364635	3.27129754941886	-0.50245906412277	4.55147533549508	-2.26620120298809	0.857995557105036	0.245429579219314	2.47089226615174	1.59013574147812	3.67721431573972	1.39702136946664	-3.89887432637359	3.54986531753433	0.349453763745969	0.548743525784136	3.58883253070715	-0.0983457253345501	2.97113580755734	-3.14083385719586	-1.09965441501234	-1.89387460694365	-0.385461936190394	-1.23682565926557	0.28318374969367	-2.61867889762399	0.459120789258627	2.48129751721204	1.16904338288397	0.519705441955927	-0.268350657105644	2.00414411902764	-0.583167755850366	0.508427237441325	-0.000473726453019824	1.71569757918661	1.08858385649951	-0.170525909544987	0.162348219542809
228	28.8	19.2	159.6	49	2.04833494587946	1.13881260262291	0.00895239378752607	-3.17539671105422	-0.84538521481306	6.70346503341691	1.05341004192948	2.95939448368048	5.47025904391839	-2.76523595342458	3.10508707813759	-2.93752433031597	0.999873415184984	1.54441723559453	-1.76602506746278	0.547582005586668	-2.52353877937871	2.53168074190571	-0.00170019879903623	1.34520751771674	3.27248618770305	-1.73806655771873	-1.57632796718947	2.63597411554229	-1.10408149177421	-0.113839404711592	0.992480185755461	0.59958075921629	-0.699636983327923	1.34064391113396	-0.391665467423672	0.50573291785422	-0.370641891995825	-0.281687963490158	0.236954893551688	1.55484087254355	0.83815416271908	-0.629809055930941	-0.890024028525714	0.345456547462488	-0.539888699134117	0.413831939075532	0.189331758285161	-0.377546773341433	0.42495364190351
229	21.2	22.2	169.6	64	2.41734440674392	1.17743620081567	0.00914945968131425	8.70964116310633	-5.37308762881371	-1.96647155243976	-1.08514494320499	5.14474548863477	3.43423731197377	0.135822177181766	-1.26183705498012	4.77350931342597	-1.48172807777147	0.889852323860773	-2.18342487754606	-3.31572871762195	-1.99681387965146	1.47619148544767	0.881196882908974	2.6680596104327	2.30800910976146	2.66528958775505	-0.597170161492243	-1.2488691922669	-2.78362671281499	0.437635710327218	-0.608630671010204	0.567526149647403	-1.39137084941655	-1.8430366219929	-0.971013871934007	-1.20319809960033	-0.729748086026427	0.5120385223126	0.944366771797118	0.379614815512561	-2.31922554775717	0.842897777587358	-1.16911701493905	-0.117665259820799	1.96188624995729	-0.829419913722363	0.271795682271042	-0.0598374766398782	1.49745177781604
230	22	22.6	174	68.5	2.0130295607214	1.14043493663501	0.00911870624569124	-6.30628735172095	-3.9928988275626	-0.0549951882529641	3.56703987307412	-2.21926334197181	7.22374916279243	-3.15914342327191	-0.0395631285678411	-0.0515918733712442	0.623509694317615	3.05203613286181	0.188089496439753	-0.677765179223363	-2.01810845808332	-1.49498545075424	-2.40336264845685	5.06349105001966	0.0900777443896741	-0.800981337138497	3.44753570189368	1.03694359545669	-0.296309033854101	1.2390363671655	0.124055919699107	-3.66837740206192	-1.82672151242738	-1.78693458638283	-0.755112512266274	-3.01466183418145	-0.0988894883942614	0.0881024474122508	2.63697842217656	0.619168828392529	-1.40563709902944	1.41494156707028	-1.03947836250396	-0.469633505612347	-0.999172041588324	-0.805565672203071	0.982384092530254	1.19066359658619	-1.10550895744226
231	23	24.6	162	64.5	2.04004607413205	1.21571941065971	0.00844882987030168	-13.7255372536167	-0.136079552163345	5.4969021796218	-3.31408595681858	5.76341177986579	0.016273564905074	-1.04460255159663	2.43446798077722	-4.19039521600183	-2.72352959716113	4.78875183668018	-0.027268590880417	-0.219145945769215	3.33694541912175	1.81543588710647	1.22372530480009	-0.144023817058268	2.22678205775174	-1.6811779919149	-0.599682674984365	0.825514068357403	1.57054693784507	-1.50567594657518	0.889340225776554	2.72484214210618	-2.6373158899154	-0.604174861334135	1.50085976849617	0.412987516353084	1.11834554399119	0.313419686069063	2.75150283516747	-0.224678421275545	0.271472096698802	0.704518554958156	-1.0917474903181	1.34470067603952	-1.53693290226172	0.887652297174868	-1.27509448188457	0.272035439328275	1.05567343284352
232	26.8	21.4	153	50	2.26605816571699	1.20398905550821	0.00964362165394828	11.5125289471566	-3.62902670626593	11.0474544817398	-2.50872338580012	1.57057284896279	2.68759378344006	3.29916117201252	-1.42369298332862	-3.98571693246041	0.576397966248797	0.95706972051209	-0.788739479696407	-1.47655003749528	2.54775564175121	-0.0495976509413918	-1.69993051410644	-2.17573291234542	1.97750369355406	-0.914042212749764	0.531363055236707	3.14167252740058	1.16947946198231	0.777847025698772	-0.481621351141272	1.39782744497841	1.0215960286865	-0.203212317107966	0.93598042268037	-1.01936332821136	0.635172602306672	0.681019060020639	0.706900305758507	0.904238819175679	-0.746749339808345	-0.119398165316237	-1.09982609984138	-0.312788229525993	0.482425169849197	0.376362106594585	0.0923960635470604	-1.17476644807024	-0.807738019416795
233	22.5	22.1	165.5	60.5	2.06921023521862	1.11943871444261	0.00843535696256948	-8.3107701101201	5.40746885036948	4.78461042381774	-1.74955146397954	3.02546510025682	4.38264959837758	-1.38934020075329	-3.84172631927059	-1.27415803076316	0.925496501747623	4.21090732949166	0.488708939023239	-3.53756460575483	3.12933815130277	-0.774626051916036	0.790315801372127	4.08738698455623	0.361236894529973	1.47311913612907	-0.727756199035718	0.384716692139689	1.12740440504271	-3.13278663987629	2.01027666615398	-1.00576235037345	-1.79611008750531	-0.132490160003181	-0.14185801158714	-0.194321075584102	-0.128073535680651	-2.81346241782389	-0.258701772928449	0.119304841119431	0.728752579453556	-0.274226562871281	0.267539419752799	-0.920567372794607	-0.631253402375035	0.426212938713547	-0.42962917604526	-0.0942534245495438	-0.832357520067533
234	20.5	24.3	171	71	2.33347452433826	1.16220462232482	0.00890200744423146	3.38605104995047	-2.86017188855613	-0.647826206073997	-3.67278177870705	0.0151945799050672	3.7655881718954	-0.630657611068028	0.458804886941825	-0.314424049845136	-2.91541935393086	-0.115409958576471	-3.97637441063365	-3.5764679459666	-0.933627095172655	-2.29927490416139	-2.65998340430794	1.26592781909984	3.94783798388973	-0.145683442028864	-1.90192587782772	0.889380862958578	1.03847350701002	2.27785545411094	0.0536462938716992	-1.11435041660748	1.21649820653781	-0.609639514460249	0.0532130014718907	-2.19266090814377	-0.219787318837774	0.0276034594522476	0.459398993271941	0.548397378169847	1.0290269324373	-0.446681589357175	1.0104691473068	1.34868611847253	0.258180353307427	0.0770380118658814	-1.57860005935227	-0.470291554073747	0.571048354399538
235	20.1	19.6	155.7	47.5	2.30420088324027	1.19422918851286	0.00954898137375928	7.50890225616855	-4.17695169759781	5.36660133646998	0.540112480413756	-1.76556672968165	6.46313061648824	0.564340191354814	-0.26912558543029	0.992638085380261	-3.95852427189041	2.16534143194711	-2.22897680046083	0.124959198286377	-0.998697822186738	0.205552307116581	0.5291170384462	-1.1410769599283	-0.393061943671569	-0.94313257036742	-0.453048026519633	-0.748247088550804	-0.972470974899639	-1.15905518831661	1.46670131183352	-1.18730238209626	-2.24195917123391	-1.67683279716663	1.24299890088156	-0.806052206237936	0.499107447044169	-0.273480132057292	0.932423439069482	0.755788799451148	-0.248452313786747	0.734462148286773	0.527304241335015	1.2451764470857	2.11052777579071	-1.36865678309689	-0.341371040646416	-0.175613395214877	0.338942821818549
236	18.6	20.6	167.6	58	2.32621043949322	1.15859461032142	0.00948763363749999	8.03393145532228	-1.52217125312249	-8.14814993820179	0.670769809095853	0.757205827072504	1.43213591531393	1.39470059915432	-1.38868666804839	-2.90746268022727	1.74272145202231	2.07158542561523	-2.49104488774721	1.171425771781	-0.449943094076196	-0.524009028523194	-2.26133481789386	-1.68567805261858	4.36217385206355	-0.414840798082302	0.193811227101301	-1.58597142086355	-0.100021581616112	-0.703475617746223	-0.918748534559508	-0.962244250638982	-1.08926646818548	-1.4681339908522	1.31255088708422	-0.526538189401716	-0.738892331496401	-0.353685587184866	0.161776988254377	0.89401458506061	-0.0723097253219981	0.311101150132058	-0.702315031621865	-0.133490477468177	1.26542106334273	-0.12310737104475	-0.853039808798186	-0.0407782560442372	-0.27679387807054
237	18.9	28.8	175.3	88.5	2.03065114650334	1.16516467591287	0.00816024272772978	-15.4549402814105	3.0441876696815	-1.81697974165956	2.33877874441474	6.0374580732975	4.01283301485026	-0.144987093939207	-3.16935317953782	2.24263551666216	-6.22966839301818	-0.287464189941085	-2.09955745299566	-2.5032178612587	-0.616530973526216	-2.21757863781463	1.0722391964301	0.0988857296428119	3.15223276762941	-0.0566382175113833	-1.90953580735016	1.12884818294061	0.18840447259661	0.459995273332834	1.45029229904173	0.846704538199325	-1.60061936257154	-0.394431149734954	-2.42351428079328	-0.913377369655681	-1.04123999195933	-1.137956873814	1.20513583322275	-0.0867995167335401	-0.421307359969661	0.299857867785351	-0.936132016227677	0.481930479274036	0.64351500441421	0.772495747069707	1.18903930407717	0.670766225409055	-0.976603420336463
238	24	21.2	162.7	56	2.13117491717117	1.1860588412325	0.0089435736409832	-1.38763588658087	1.83074304145091	-0.59697125525891	3.264019233407	3.21063555504771	3.2963775161244	-0.451839400639251	-0.994290554256269	1.91916539190996	-0.446804010607281	-1.10406223017993	2.08589641341709	2.91561601415648	0.867255616457839	1.82671384890841	0.873237400940138	-0.959365571362678	-1.17656281314411	1.8385620118155	-1.24419362271522	0.677922124080689	-0.432968133434579	0.179905423431661	-0.368393561067943	0.309398095920339	-0.202464709677139	-3.1784762980769	-1.24789931920273	2.44721530443552	-0.366370359688455	-0.0135654314376049	1.02738217572246	-1.41451736890498	-1.31611890283362	-0.55791729816696	0.236742657002969	-1.23384362547298	-0.948318601090787	-0.447722988843566	0.587788715075088	0.276462751833322	-0.916816732887061
239	20.1	17.9	176.1	55.5	2.10100237255091	1.09578705874577	0.00892978556367718	0.0205277018701003	1.69549144420928	-4.22110319071124	3.19739018058312	-2.02690253528164	3.19673784306273	-1.48832844343763	0.380938947388491	-0.273540236208299	-1.2074002365575	0.613172369725514	-0.021512057014002	3.33509460652541	-0.133121074801423	-1.70848447156458	2.53125753720568	-1.75280667609298	2.46906787805487	0.222510887596569	0.941989082484522	-1.22840852805978	-0.911563762228576	-0.55575731344398	-0.77131985749425	-0.913188036814942	-0.227954885672331	0.282548894880909	-1.03071861424812	0.905874883800042	0.503650781224546	-0.041195408663641	-0.305374490039229	0.980706603330256	1.04680998249056	0.548371161082879	-1.53676980053571	-1.24245536220409	-0.81065504027324	1.54110543605649	0.210396383195087	-0.641587625476187	-0.498066811870079
240	22.1	26.1	171.8	77	2.31618277346888	1.16725233948605	0.00871158397327093	0.767396059408214	-6.6235922175272	-12.3000986646143	-7.64352515059941	2.5418599940929	0.371165308792005	1.50932667595409	2.4431475059341	-3.72214818227125	-6.60002767821595	0.819452648343309	-0.862631579431879	-0.690270120971855	1.3063964003153	0.731899067375117	0.407060889775658	-0.1846919303391	-2.00379571719176	1.41833273067227	0.191189061079932	-1.21531340014055	-0.605691898474872	-1.0112560036436	-0.767666500255826	-0.991287095730529	-0.347392690433055	-1.90596549838771	-1.76593044908064	1.1125345741645	0.711713689351536	0.00513530648140561	-0.863387409786009	-1.99945494337317	0.76209405053131	-0.838794535722315	1.19817766334426	1.90811019490497	-0.0834823798407875	0.888862652213987	0.589128444162413	-1.01094690411192	-0.0495862773036949
241	21	19.8	172.5	59	2.12101123732559	1.16809478053921	0.00889658125061448	-5.12643063448797	-1.3445671854318	-1.06848001866142	-0.825050368518856	2.06516841234123	-1.52236948905225	-2.61613202446169	-2.13348417298784	-2.259224867135	2.650525240546	-1.20211167645303	1.17471881353457	1.07643892795828	1.28455011138329	-3.00612627927795	-0.895090194068374	-2.560020698092	2.56340858531843	1.85433957816018	0.180609333638512	-0.511389723460506	-0.121165248979728	4.70616790944416	-0.438663890915582	0.624991155868158	-1.99453827293805	-0.148661279739048	-0.718568324194957	-0.816192414842196	0.555715485730217	-1.97656219334601	-0.517800844982461	-0.930283944720177	1.93928582166691	-1.24899951407776	0.0528333418996119	0.311301837682758	-1.28795900669459	0.55899994692819	0.238602423140493	1.62823365271912	-0.0790487887115484
242	22	25.3	172.9	75.5	2.14628321342932	1.16094870897293	0.00861998229068119	-5.84717170495073	3.76563150419447	-17.7031766630366	0.184212874695566	0.584387644922634	6.27247271467012	-1.73435344508645	2.22104780693151	-1.09287711524846	1.49484124424357	-2.1203146122	-3.48354723983724	-2.91774858302907	-0.571093903268839	-1.12021735102887	4.46588140642819	0.506468592370542	-0.58944068224675	0.127041993307814	-1.67140293886474	1.49663796977922	1.99798533025484	-0.38902550642493	1.64012956345438	0.104228278608885	1.16980741356784	-0.895521123663509	-1.89709495462842	0.448628752626923	0.247600212129182	-0.709547450785224	-2.03025578186645	0.886861036991147	1.39664679495857	-2.90342926270192	1.01371901512543	-0.702891240616805	0.377749620260409	-1.04400905601244	0.525483845350402	1.94029169123992	0.0939815651928446
243	25.8	24.3	179.9	78.5	2.3462765536821	1.11723131696034	0.00878786761674932	5.40257214878554	6.99487202659239	-6.13531579513649	-4.1217539907247	-1.88926472287219	6.25717901862155	-1.67987223264796	1.74116131622247	-2.724208157314	-4.14112220810942	-0.407256338865765	0.0369608116110805	3.30338274967321	-2.30299365556408	-2.2196963974174	-0.614435524318686	0.432823533623867	-0.383715022520725	-0.755362699070128	-0.750096282089612	-0.99614641983563	0.473439755765641	0.245460737536828	-0.236038133771227	0.125372877817734	-1.62592053627783	0.0258515591547533	-1.83431410577837	-1.29253442522899	-0.827262180302525	0.397829448029795	-0.939573477895163	-0.407606049201655	0.65752140413144	-0.909164644517214	0.512913741079587	-0.021399181411405	-1.10777724066051	0.873561421733285	0.00130959138925717	0.290207427048573	-0.0586258948745553
244	19.8	20.7	154.6	49.5	2.24151937219916	1.19606176541323	0.00860376541596884	-5.18177980277735	-6.2887195234613	3.99628258770323	-14.473055373866	0.7255689261565	0.719139791607931	-0.195697609203852	-2.26703061594769	0.452785266223928	5.35858415762139	4.11966806617929	-0.0906737952012808	-0.173095824446335	-1.17721223918256	-0.374893727825949	-1.11882983556226	1.78618293253139	1.14854754276694	2.07307993878723	0.33271092634757	-1.62550574326003	-0.367787260133947	1.30430484591764	0.966692904845437	-0.849794233226281	0.212301122150121	-1.92844775315359	-1.74189440329414	-0.054471057738138	0.598004909731521	0.667969839420346	0.567436861665279	-0.588469191382444	0.237852693010983	-3.52487671093352	0.54277843458618	0.756512183272046	0.559746806237498	-0.547008625534446	-1.29381243948343	-0.266599282106118	0.0647122286724479
245	18.8	22	167.3	61.5	1.9395526747704	1.25020755984463	0.00866830398141073	-17.1437343732148	-5.01964634530668	2.95080423223535	3.06174940234867	5.70540774348958	2.89246252257236	2.15210339620289	-0.99153545323613	-0.124805404814889	2.00476727737415	-0.296748097151165	1.16166506695914	0.477373151781458	-0.228900858625013	-0.565065760809134	1.7705884006284	0.264390817621338	0.541910060565699	0.188446507936702	-4.94894225625351	-1.06434708001949	-0.176324841217809	-0.670306791931176	1.58850961933678	1.86711862769779	-1.72867478252247	-0.27933784941674	0.205847420389401	0.450837360843688	-0.846081105977649	-0.671061258115479	1.13528437300976	0.511771029454074	1.16654026601361	-1.63821255314031	0.377930406240169	1.52294014544463	0.0386105220028631	0.408564806505136	0.275159477768093	0.00927525790155155	1.69326912889564
246	21.5	22	162.5	58	2.10642207961126	1.21041462779541	0.00906110010147634	-5.93367228116994	-1.280194537506	-6.72829148495471	2.0405441028718	1.70568277532946	4.82821370123439	0.912353616885266	-2.90065180189217	0.335724550825513	-0.75823105144962	3.90441267793309	2.36215486866021	1.64880718758309	1.52024894136136	-1.88958385554313	0.459415576015445	0.522857441696845	1.21004842753923	-2.62061246464731	-1.54336852050251	-2.91656489489888	1.84035355786417	-0.547106919958157	0.0668805148239823	2.69631545019504	-3.27903110725129	0.17006629784745	-1.33996597992827	0.493734396699706	0.0596801134438461	-0.652449289360245	0.816767089502139	-0.91922918829245	-0.168429430072766	-1.75492871757986	0.761633205329613	0.616175228890227	-0.448534103366204	0.608917297103288	-1.04362487398221	0.410182079239504	0.657160975307345
247	22.9	30.7	166	84.5	2.53231839095634	1.11976405643647	0.00853799429106775	7.66451203982355	2.29511351736678	-3.69853221063287	-1.74575594834905	9.3802175595921	-3.96173732137142	-5.23276123457021	-1.76129280288467	2.02967283532468	-0.626566719022729	-4.5853224551897	-3.46348268585336	-1.15001768316559	-3.93999570622784	-1.10808573676154	0.666459560932646	2.74797353840485	0.689085308068197	0.595272276596871	1.6398674436378	0.0743387171898691	0.42297285099829	2.72703411131978	-0.5277188309519	-0.223252151874612	1.19921706559223	-0.58734653271741	0.0141056713052527	2.4086769576161	-2.10772573744356	-0.744963721174902	0.294680770729047	-0.300699990773172	0.392450777148698	0.00210293651964015	1.2079568433243	-0.465409325576327	-0.459512281431427	1.16908670965742	-0.629548521046062	-0.0586054972348487	1.06442932303175
248	21.9	20.4	181.1	67	2.14417665981895	1.11411612175703	0.00904331963661641	2.21158442681509	5.36315385620068	-5.14835646302422	-5.37957870718246	-2.80374525602308	2.55531141994713	-1.58107410151407	-6.10746645978544	-7.51882513613002	1.2932022061739	-2.72835147994854	-1.89777367629214	-1.84654193914706	-1.25049898191983	-2.03465379401311	2.87290254425357	0.00328695237550952	-1.15901444433656	0.0405809841936699	-1.16584166844024	1.23244163761975	0.575800001493878	0.528683977774592	-0.88545608548561	-1.11810012104012	0.180522010560179	1.75741186537545	-1.79927395018537	0.57988123673976	-1.51790233775311	0.289347264842882	0.394760955636144	-0.947647497344671	-1.23739497843982	-0.61188837779546	-0.176678389124864	0.224520042004072	0.0249461006832302	-0.631561424246937	-0.495789893184974	-0.0199245215182696	-0.663560240191811
249	19.6	20.5	168.1	58	2.08886528966681	1.14962545173439	0.00880946558081998	-6.81604880637833	-12.2327099644923	7.51167495141306	-8.63056245406255	0.391415608994002	-0.774788390539302	-2.66858371813824	-0.972771376460935	0.899489375352544	1.72774622986018	1.76730971032672	0.871127504827463	1.34473689557834	1.26439059530633	-3.58146548381523	1.30561330526694	0.828392246880932	0.797363808146036	0.89311796832455	1.19349521071164	-0.769699957470245	-0.0342578283484921	1.22833430238616	-1.18069401625276	-0.520310470517192	-0.206607528882689	2.44801563924681	-0.28602940885863	0.691559347664875	1.07162068996214	-0.772384272630413	0.107624605579106	0.0273541902685517	1.33105328444398	0.264333699471089	-0.529774466578276	-0.325446857369043	-0.534570784532082	-0.936685356680064	-0.405723839248264	0.647407865038226	0.292462853187928
250	22.8	20.3	171.9	60	2.03922115395505	1.24527812336576	0.00926203570398657	-10.1475857362138	-11.0576861680196	-2.27603822502962	-1.93725379220953	-0.745239311492036	-0.94614232192395	-2.32157184694336	0.321023203930952	-3.89521128867802	1.28028493622164	-0.870707693524917	1.95121377059743	-0.469706490331972	1.47069868158071	1.18957517713523	1.44903387928951	-1.88069086674688	-0.884749396222439	-1.92646040252482	0.294356979750399	-1.328311709102	1.17497914107938	-1.02520566139249	0.203005132243781	-0.293505748671358	0.175078960313894	1.01984960527285	-0.153368496608235	-0.658870092223838	0.65121387253013	-0.255643904198103	1.32100533401338	1.86411269797197	-0.393290782155472	-1.38663259657068	-1.47588596347098	-1.18954221198331	-0.592743384425849	-0.267615871227175	0.509452389952112	0.779272216271089	0.646250806866745
251	19.7	23	154.5	55	2.30966154586	1.12422331960348	0.0091823338565584	6.43675118919729	5.32275066080462	-3.68225103048114	1.62898421836196	-0.736891818299839	3.45920919953946	-0.839241720762576	-6.4509160561804	-0.815220699959203	-3.01598764911495	-3.64126276229631	-0.0179206154382034	0.937817865110307	-2.47345446053963	1.9371669336592	0.16725600958539	-0.00964432831402333	-2.82156801640575	-0.0063334639486773	-0.600239727227307	-0.41472834351218	1.93984749085014	-1.45753692383066	1.08623132192816	-1.20690772625781	-0.557711746652203	-1.22043068337095	-0.335283311924339	0.462260263738996	0.102177086592214	0.80948308325293	1.38740616886403	-0.414049876945201	-0.554126028184773	1.20285502594975	-0.441000547182623	0.389787206315806	0.54992528856848	-0.40556914922117	0.369724010226015	0.281488344743441	0.580807645348501
252	20.9	21.4	165.2	58.5	2.26356606373814	1.16590917027535	0.00908192215999088	1.76905667706708	-0.0285818013896158	-11.2382249234211	-2.789188949822	-1.30574313070957	0.703794410934278	-3.72492379125003	0.0189428264750097	-1.56441616296697	-0.381927512834362	-1.01436989992786	-0.524883750252046	0.898434652114894	0.624769226045004	2.08612122447118	0.813909928772937	-1.49715925078504	-0.434295445599604	0.334992895159034	1.44812114380888	-1.71076612710318	-1.662362182415	-0.477985193927452	-1.42301818732323	3.12423536358823	0.847358543938781	1.84822432120496	-0.280707554532437	-0.557895159487995	0.467853709166253	1.29791013001384	1.04558583217213	0.23664945211469	0.28655604629312	-1.02001523513864	-0.330199844038078	-0.282642353063639	-0.184501922315604	-0.680012701133098	0.183938968300852	0.841691522626555	0.0767100070297113
253	26.7	31.5	168.2	89	2.37229977574797	1.08789236655353	0.00872563670903444	6.98849273624446	3.76884973209476	-6.64068668025989	-4.30891851416012	2.97236296201564	3.14454326230865	1.78389961881534	0.522975438547536	-0.803350464191564	3.03455940616405	-4.14997686475737	-0.634448498845678	1.53736877078904	-3.32141127167814	2.43074082435538	-1.17848398193325	1.03639486880403	-4.8270667319943	-2.28936031916536	-1.57043288460504	-0.0155778119064754	0.423651087163175	-0.0835529836529365	3.22177411850006	-0.106745512548487	-0.82714657380735	-1.19433233160655	-0.968573746577269	-0.775710712659577	0.108833022572805	1.69405743001044	2.38016252172349	-0.6470632581225	-0.0649902626908253	-1.25692744171016	-0.144122754490405	-2.01767344655266	-0.541622092160376	1.14931963542739	-0.207951566915581	0.415905299799948	-0.262961121979526
254	23.1	26	165.1	71	2.245109713827	1.12459814061511	0.00913438238823166	3.50856850811715	-8.65679266332744	3.2649683315854	-4.87763395964718	0.466686815206296	0.19014707965902	-1.6735622975939	-0.880248992145815	-1.52873475513292	2.27839622134733	-0.493697475700684	-0.794523034934445	2.51996984251502	-1.30180632568124	1.08468656439053	0.0707818321830671	2.40462396935839	-0.931680149009119	3.06440553697222	0.822039272614889	-0.587013383420267	0.460290675569459	-0.711046972696176	0.420092523861423	1.4894485853365	0.968796973360347	0.0466422918209736	0.0789360993238931	-0.385107843424125	0.820708809377096	0.242038638205271	0.440191390826314	-0.0524830272207094	-0.390848259486797	-0.856608170390464	-1.29949550685643	-1.85297659957859	-0.872486720679063	0.217655359118145	-1.22069784538091	0.353194318768988	0.0518487435591212
255	22.9	20.6	172	61	2.13726882426507	1.21064838148468	0.0093553835763731	-0.33465600858734	-4.32154354033423	13.1509107808403	7.27310034765284	0.0116324366875766	0.773383226961941	-6.51731791228577	-0.292349766201186	2.55047216691118	0.713338115826613	-4.03385230739076	1.18030288309876	2.1198882988981	-0.225674696170803	-1.20884936605602	-1.99483838985783	0.595339548881024	0.567374787164718	1.79471372438386	-0.995588983416077	-1.25512438454786	0.839876957200925	0.795907572353472	1.82499181301872	1.32836861162704	-1.27318610705953	-1.85580505995876	-0.887958330653781	-1.95941247531504	0.534990933536571	-1.39931705065906	0.498590116235682	-0.0500621475158021	0.217023474314344	-1.87699862424401	-1.47466782111431	-1.28115989257409	0.868557478551585	0.614102358798472	-0.953049904117784	1.36313529644055	0.149807185250707
256	18.6	20.2	176	62.5	2.52354524034256	1.1750551589928	0.00926848411586854	12.1218504649289	-7.78687647226957	4.22989097977071	-12.5411531489243	0.631870295525855	2.35980003589969	-0.168880174937976	3.67578572713219	-1.05975824413191	6.10373725378053	-0.44992616494276	0.0892639724082221	-1.49017376549014	1.53885986232438	2.3511281069408	-0.121739702606967	1.04619341118105	1.16769251159835	1.43737426959837	0.0745773884847796	-1.65554052693744	0.265726320926449	1.15722768761726	-0.872905452686094	-0.916450363032098	-0.196830604109231	-0.501620211753226	0.766833462865773	-0.0135517626031145	-1.19293215518879	0.167976782672576	1.07839668591005	-1.10353880340102	0.410177896117008	0.985142728568341	-1.300579033395	-3.08650287140199	-1.15897873029947	-1.57462530962492	0.114064899228984	-0.669771041935247	-0.852532174697348
257	26.9	20.9	163.7	56	2.02681558782518	1.13264675614901	0.00876242201823221	-9.69099987854704	3.04600881147235	-1.3649155213557	1.54640558358544	-3.01503355730736	1.11168350101679	-3.82161746040571	-0.0561074958252203	-1.78766369026363	0.068222303770588	1.32508233482596	-0.465120526150228	3.31937644529826	-0.731884396436641	-1.11407084519746	1.70028717716976	-0.409589889975437	2.06951326399179	1.07001664445486	0.0884961126965259	0.149513598538578	-0.372813890309019	-0.17996625305251	-1.16226967000163	0.909428331426571	2.28772877693913	-1.4908244661972	-0.161413215032232	-1.99926814854748	1.22522568590859	1.22570271741079	2.50408223859995	-0.407063943061247	0.0817172706747867	-0.838457952466811	-0.679774306350056	-1.17053053453755	-0.289811276356393	0.856386585425413	1.25245910780312	-0.532166076590452	0.405680964622746
258	20.1	30.9	178.6	98.5	2.39017092036671	1.04593942428834	0.00835543550633806	5.89286085002385	8.24555290123154	-3.3857304144761	-2.67735066142463	6.91371647225389	4.23266506214996	3.86474732707777	2.54004726660823	4.26929830011489	4.62591121738688	3.07772509692832	0.470928099070099	-2.33541390780643	1.68556473624406	-3.28319447610509	-2.27447434319568	-0.443166968845887	-1.03125596362142	1.66496198927849	0.101856132812785	-1.87979393027239	-0.714328267075157	2.43968765111823	0.936992646095484	-0.343525296089756	-0.14768484834627	-0.480400218008986	0.134459762228206	-0.811018307629352	0.943013937788742	2.02412137595699	-0.957150190748149	-0.49665014406382	0.789032149290151	0.454857846589408	0.23701398629272	-0.858016553101759	-0.470924234932235	0.413857209369277	0.201711481103104	-0.756373278490607	-0.642299287928396
259	24	22.4	169.6	64.5	2.06449801865293	1.14864416530288	0.00846967206032933	-9.33205469223101	13.8524795277556	7.71373169010215	3.75362750650303	5.74708491724167	2.35072562022037	-0.462097229383669	1.00963627355163	2.57133674955292	-0.137179234434764	1.33483015256909	0.108108306173097	-0.442900672068045	-2.85556611617897	3.53381520748869	-4.18913784163617	0.56485428075607	-2.13630878881341	2.78497319836857	1.23992080764639	1.73107049540741	-1.25815018038096	-1.18890223769806	1.86957890576564	0.0625732444608674	-0.765413598247513	0.946805403345876	-3.28158741222912	-0.670115582005805	-1.60078219454093	1.18079811617895	0.24491926156444	0.583813387349089	0.332945942435298	-2.05734622669644	-0.561879022217521	0.756219470663578	-0.826544406620377	0.0711822342708715	-1.13172468093498	-0.416099384493462	0.653655328591893
260	22	18.7	165.1	51	2.22859586872993	1.16907093838491	0.00871933131501094	-4.40315775584706	-2.19503126532111	-3.61269536784704	-3.14037705124823	3.99132473405157	2.89287507025075	0.103545254796238	2.79608508210674	1.02253732828013	2.91976187553204	-0.512757656025425	0.834261713117962	0.0842287320512137	2.78381285155725	0.956104406139903	4.18966730315257	-0.672618405263806	0.263795125035779	0.271724958657676	-1.93353990261863	-0.507813735730787	1.34010705490279	0.664792013626974	0.671550360039347	0.0099634034969405	-0.977133115761695	-0.542370291066233	0.721451742598426	-1.27053563478745	0.0966246453628117	-0.64667450096711	1.04450668073142	-0.112420976291185	-0.816727501375716	0.268017302588875	0.48957582494128	-0.290967788616552	0.612472142222441	-0.723779870117721	0.51066439145172	-0.358551523980509	0.0946232513693631
261	22.2	27.1	159.5	69	2.14413529032617	1.11196482825832	0.00813699921122803	-6.29747727359595	10.1821508017882	3.77028617255281	-4.45603900076005	5.85839450853902	-2.79864706179317	-0.729560606452402	1.15895165389013	-5.9300650550311	-1.85903084994006	-0.0723645683639268	0.521534083658372	-1.93654728469148	-0.0374495028135382	0.484714821735791	0.709620095631273	-0.878169846030189	1.42793222973002	1.18136171926153	1.08629880938331	-0.260856374353181	-0.0206488197306206	-1.00731869669987	1.01491657896901	1.25110747769398	0.249654644742184	0.356752464315539	-1.65944843874032	0.662465391890306	0.534617602173736	-1.66677538176377	-0.234423881435075	0.578131031074983	1.14904603500136	-0.570089904072097	0.242785102953789	-1.00687835010546	0.104336377715056	1.9022644095773	-0.711016021521619	-0.529842718185037	0.283024713818301
262	20.8	19.2	159.6	49	2.28824922349077	1.21958546555562	0.00968300772144971	5.81272930124027	0.264919431156755	-2.43207859784921	7.27469750189684	1.62799953767525	0.374130585755828	-4.83090783909187	-0.392993105103738	-1.86482132980023	2.69541519722464	-0.365701467295544	0.0389324210804547	-0.726608288184627	4.78510852753364	0.486596741906278	2.80101654826253	-1.91364564953347	1.27534553324949	3.10551285820349	2.77940939264272	-2.65333200939864	-0.231034708071046	-0.313808961769819	1.72844866403696	-0.363033358363583	0.35606042671773	-1.90817430064843	0.424191747969202	-0.816312697771085	1.31137916309556	0.678626302208147	-0.602136735559049	-0.113479379117785	-0.429490922566347	0.152464212371649	0.0233057316764712	-0.432377385753066	-0.145512994368503	-0.82643886923179	0.156698562235753	0.43945859152009	1.58050234031024
263	23.4	22.3	164.6	60.5	2.14027833141342	1.19966056450441	0.0088816126264848	-2.07340819190326	-4.14843351566979	-11.3704773021142	4.01316858728398	6.01077288580879	2.22181158236794	0.842055949607759	-0.183420586891934	4.66045846515727	-3.07697696605777	-3.10015281750173	1.09815387871293	-0.186972155444908	-0.630058351573757	3.16548311700228	-3.9613170347368	-0.311737469645812	-2.54032450085298	2.26886953941818	0.0944335063552414	2.23706460005164	-2.31458324692901	0.117285399727283	-0.506885837448208	0.200610978393766	-2.41720427009894	-0.374493437278794	-0.828952957465229	-0.291672848068422	1.29215511002058	0.251552487168252	1.11513779237642	0.186507322599533	0.362602767617518	0.892102426657531	-0.131510892703366	-0.243080869690081	2.15690228956237	-0.0770209090961563	0.757698183925305	-0.544958833053822	0.0625320040253182
264	23.5	27.3	166.4	75.5	2.40020245520762	1.19465306772559	0.00946892924388013	10.0360431335839	-3.89337262629568	-7.66354656167352	1.8151078613588	4.97786987715937	4.6529617315395	2.96237311173804	1.70975405011898	-2.05916124261607	1.58807209047765	1.42929699486438	0.629164407794922	-0.476493167664127	1.38951201088621	-0.168545266247411	-1.5955576537107	1.07026853496508	-3.29564553303011	2.25634514666281	-1.42577831932723	0.278785380201406	1.004452027058	1.18638679667597	-0.434531507850696	-2.09862805876369	1.85017831818934	1.84409393368485	-0.161493031216243	-1.33585326270004	-0.0341201101013246	-0.185496125950325	-0.236413056457883	-2.96045717375247	-0.26064388389418	-0.57621935891429	-1.454558563347	0.0469185458704224	1.95051587053782	-0.665982197496058	-0.922757650192056	-0.744722260031665	0.42857386284117
265	19	21.1	170.9	61.5	2.11047179028592	1.19871369906477	0.00972981146322658	4.87377080495988	-3.20610529103628	8.87621162137384	7.19128511848762	-2.15040625816375	2.28573787922346	-4.0518570003629	-4.84895071311296	2.355742012994	-1.1461180733641	-0.00850500554926613	0.66214318008899	1.92596750700838	-0.293919429700909	3.72215631830355	-2.17381431296458	-0.348233644439643	-0.380512336591817	-0.520512988936838	-0.485717313715235	1.53250944473484	1.60577941932015	0.604122180740313	-0.734666569143942	0.111047235297637	2.03054899045909	1.39287393217825	-1.11325474221058	-0.0542811705809123	-0.11653663221341	0.686728163328154	0.459095095073441	0.120164633412851	1.00370456457871	1.84662894545588	-0.165319080140613	1.64364791801974	0.403915297701093	0.426889881605354	-0.770633056759789	0.305432554237214	-0.115841190448799
266	22.1	22	163.6	59	2.21571882920471	1.15352266776001	0.00878976354145961	-2.57509038427434	-0.988971157684707	1.6829075532276	-0.528865605233084	-4.40087310184921	0.36716759268209	-1.01788702789551	3.25537695921689	5.20035745419956	1.79164160743805	-0.139361906953995	3.71726647247292	-3.22107687244931	-1.53982897071806	0.089344890874955	0.755031227638073	0.922609127820557	-0.549349934955128	-0.339580532488739	0.115891546820859	-0.270527270385663	1.13563383944023	0.779831479687857	0.600973258493739	0.378403195250451	1.27785972605092	0.718482469372205	0.299764083854519	-0.888346266302138	1.01737792008482	0.320862173082149	-0.475797221564746	-1.31740487420513	-0.176777064467719	-0.567691623437833	1.49664359238724	-1.28836571896644	0.305597011259929	1.36056850893332	0.484674393098972	-0.228461553711476	-0.167572093882427
267	20	23.8	158.8	60	2.37683536414436	1.1135130361321	0.00942967262635622	8.7945515648281	-10.501965480012	-1.07985084930596	-7.39360737114027	-2.75908468656256	2.49751599263992	1.42462798179786	-4.89897739059726	0.886063390843363	-0.781181522504864	0.0282667945720855	-0.137301166204265	2.30773475650107	0.942414563212615	-0.0205484492223987	0.51605255919055	0.100437670477439	-0.921490663006688	-1.08435215898379	0.685119875003503	-2.16405270133926	-0.0289119688567217	-1.10668238345224	-0.228744193280687	0.650112469772104	2.50879587027186	1.03592494834186	-1.76478756778458	-0.0687839635167474	-1.51503118694917	-0.453256152459437	1.85015376504797	1.62001556624978	0.623128432341411	-0.713684276723564	1.47480906069446	-0.232671619848709	-1.33643037646388	-0.0845430080626375	-0.158170197308634	-0.258476036795072	-1.210470098858
268	23.2	21.9	164.9	59.5	2.40582138633141	1.10270545858593	0.00929747365970023	13.0119708304544	2.44260262013694	2.59729709024896	-3.7186515108001	2.08787649647078	2.36507791447882	0.395031907072528	-2.94986984277159	-3.64116381631191	2.41133334703537	-1.74045618384098	-1.59957642343578	0.858852570972493	1.08670095567982	-0.319255874972313	-0.502628693201788	0.94213643404192	-1.8052016456553	-0.340138838943246	2.33148245378444	-1.11723752004013	0.590024331174043	-0.225244271131717	-1.6168057167422	-0.146486030536278	1.63571808630884	0.125365537851045	0.198756539187309	-0.357404210648754	-0.395571052875794	-0.503281215495829	-0.0157640468095129	0.654287704814086	-0.593375609287585	-0.681566560568184	-1.70885405383703	-0.118290208250333	1.33600933856615	-0.0843955397191101	-0.856809484628735	0.462153934628985	0.274916312545387
269	32.1	20.1	162.5	53	2.03392249325833	1.16427513297809	0.00859800991700558	-9.02462488456275	-4.44859982819291	-9.11396309330705	-5.80266722281041	6.1154316029908	0.079838274622309	5.84064275771111	-2.93186043718121	-1.82252546012361	3.04074392241052	1.29500751579295	0.478195539288812	0.387722455389524	0.162519303217668	-1.077121853874	0.235313290581723	-2.04092272739243	2.4683100406697	-1.21837767294915	1.48123168317843	0.709198427214719	-1.88257979581454	-1.95330586245617	-0.98106239566523	0.330873767361012	0.457659656824363	1.21063848512004	-3.32055255404926	-0.502903083522713	-0.456953739949511	0.677974473182918	2.56053130919957	0.820058052159187	0.576468519112721	-0.0175044917350549	0.523832557405249	0.260930570477717	-0.00717831596567985	-0.0943117347648688	-0.220399566207946	-0.463680999352698	-1.77739302809468
270	18.6	18.2	175.5	56	2.18555886257619	1.14552944224762	0.00896761836383718	1.91870192876721	-9.57508457964975	-2.60122271351787	-2.57391586413593	5.64849990343012	-1.47282400425835	-2.94182934693836	-1.16952678865109	1.92990706286152	1.44282246752378	0.64853452161292	-0.725294506658825	-1.73336832888072	-1.30238444636363	0.427259821447031	-3.38004630864724	-1.73522304622958	1.78129141230774	-0.959401313046116	-0.730204204101058	0.23904150230486	0.62292460004675	-1.15122591670631	0.972143856100296	-0.484143249264213	-1.44960265023945	-2.02019244217082	-2.3831849842708	0.369084050419298	0.573844357802644	-1.1187385540119	-0.186383016904869	-1.7694979563081	0.349286026523279	0.116882371292151	-0.0567299102515623	-1.06202529736216	0.862077109542516	-0.783119766206449	2.12413693568416	1.15354264959582	0.0922946997824348
271	19.8	23	159.5	58.5	2.08574873268804	1.21984444090182	0.00948509319236606	-2.36588208231921	-8.28348463034675	-2.99376452547144	3.3230484756147	-0.895319028554342	2.13611472979012	-4.0896602820503	-0.587963578898881	-2.29646813880405	2.23552880945094	4.00691526245196	1.06562472178637	0.503337578105079	1.13668445425874	-1.24087170032421	1.10972247025378	0.0783234580476319	-1.05879052151126	-2.44908622198119	1.15890335704444	-1.11253976990566	1.68789819562135	2.13620602551692	0.965314473646741	-0.962223322190657	-0.134657908886531	-1.33350493054864	0.0241434908298276	-0.0313888403936538	0.226812908875664	-0.420274751922184	-1.10086677093562	-0.620607370527153	0.927995378066243	0.620687184378408	-1.48890515029426	-0.868722354356765	-1.73833792280734	-0.383553313251494	0.294565062085667	0.0956887324898192	0.539611944614941
272	21.7	24.6	170.4	71.5	2.06337304062964	1.18784540156925	0.00887483268836703	-5.71868943889724	-0.175481420684614	8.64180491840273	-4.02927189504203	0.873622915020915	4.91205606158556	1.34055361838048	-2.99747258212404	-3.08821997258539	3.74373187418646	-7.57190390250386	3.14924651633116	2.67411139479117	0.157789922626489	-0.600167666501965	-2.97003814277545	1.51328392309876	-2.00679092839351	-0.825570336219992	0.60162039647886	0.700756195776982	-0.0290868468776109	0.416813832321229	-0.820566205756597	2.15860830770572	1.48505458952589	0.317886498844565	0.033900652062144	0.74634110650235	-1.27410302509093	-1.80040284759472	-0.611221151965279	0.565892337621445	0.440141833694286	-1.49119677210813	0.597576454552236	-0.512077598931404	-2.7115317914363	0.229978648001438	-0.23209537161022	-0.554176776996802	-0.32994900120498
273	22.7	26.2	151.9	60.5	1.98939567912137	1.20965183126862	0.00839224741305227	-15.8106803276271	0.239897667726185	-0.276843909266983	-3.39824957293503	4.21000071132048	3.16072371933617	3.73093974719335	1.3877301536125	-1.71118371414965	0.967279253851402	0.261186153000072	1.7625232248293	0.77265140220149	3.03568092811371	2.57748437519932	1.57529823612168	-0.690817179682225	0.966063348701048	-0.855020941577723	0.0140346749122396	-1.24123870578634	1.44256869630322	-1.78774403767907	0.21851040909077	0.742889073175862	0.441009308138461	-0.947685046292829	-1.75532854175685	-1.87519399497941	1.01527788417028	0.281142463782823	0.792644218439057	-0.330089134170077	0.0449675240103902	-0.672588321835899	0.0221142384989302	0.601022313241223	0.137786353552425	0.319894506611247	-1.0701588161865	-0.382364852460659	0.198841394581671
274	20.4	18.5	168.6	52.5	2.3153628640438	1.14905985552727	0.00913946626461078	8.16835909697154	7.21783195577182	2.10576090567869	2.18302726785562	3.82919834648134	0.0117825906159829	0.381092272668368	-0.584941164096966	-1.18635001854514	2.81946927301027	0.888676655995161	-0.658419388237605	1.01146210848013	0.575568151630397	0.344621850515059	3.03260799655706	-1.2162737122738	0.980071073706833	1.98961236573372	0.706793318653131	-1.63556076331218	1.51994436188229	-3.12957652300947	0.807145891427056	-2.15471652452745	-1.98784037813315	1.0325128203194	-1.70393080097172	0.505340646452576	0.138490965464758	-0.499870714294536	-0.596014468970053	0.81468438032847	-0.939912594874903	-1.13827973189583	-0.499695266454772	-0.139974409987237	0.275666996257827	-1.98384114466881	-2.12994808491454	1.14298567834356	0.944085155652312
275	27.8	23.5	182.2	78	2.07303985819123	1.15554239391125	0.00821880769450745	-14.4327091485607	-3.1528992859301	-1.50180025503778	-6.56970100133248	6.4792866548346	-1.86843216474325	3.0888264337239	3.82124385937291	-0.606392263677347	3.20429967237083	-0.425522453890425	1.49802902257447	2.62645573899093	-0.138228552991757	0.648467676798028	-0.664420501426114	0.17989984113902	1.57226113841291	1.82125223638629	1.14731060930699	-2.0159752454975	2.71690900838979	-0.33769841142696	0.613471819641707	-0.0799637239398944	-1.82262119894655	1.38285598295986	-2.03092709557034	0.799792155981894	0.202772682831512	-2.29586029817573	-0.040598871988191	1.44017593958755	-0.36116635679782	0.0782334048940759	-0.787391747378094	1.0946932211868	1.85749592520018	0.942317827725436	0.46535159766777	1.96298615741777	0.340648631544151
276	21.1	23.2	166.2	64	2.27560944497331	1.29451928851222	0.00939992967692952	-0.572299947428626	-6.37915409507749	9.1682406488777	-2.65570808701054	-0.751830617795027	1.4178204870142	3.16873212500447	-0.963497379778302	-0.349097177557636	0.302369013437705	-0.0906148086165181	-0.768226425734764	3.93836607965193	-2.71528808423071	3.93188283047189	-1.01615090238296	-2.16905179448054	-0.344240965768935	2.04480216248461	1.86182680171385	-2.58666669429305	-1.0563601260639	-1.80277551245511	-0.285330131806679	2.32207123165755	0.158519834828394	-0.162651653220204	0.147777250865844	-0.726151151854334	-0.433592506603888	-1.60825476748561	-0.658773787194285	-0.0962800101816802	-0.699657805127413	-1.0992747137744	-0.269330888269903	0.573797852781925	-0.927243696846695	-0.716802599521868	-0.0822091811670806	-0.359924844125114	-0.265108419349326
277	18.3	24.4	164.5	66	2.11180064435813	1.19151788081308	0.00897759397712267	-4.25708736700531	5.00383885421412	2.80997038999663	2.86714866141586	0.734661441261142	0.0873192320169962	0.315362185158768	-1.69325712057734	-3.48591399982341	1.68120333796586	-0.386589082820314	1.6791696426082	1.5332541744612	0.584249324629038	1.94804381389827	1.01609009832968	0.53219640401552	-0.300474386933605	0.0518257404270405	2.79544946349045	-1.62941878118422	1.14762329662439	2.18404432630592	-0.566713538600716	0.953928875289002	-1.52586715512812	-0.337393925945397	-0.497370215426718	-0.318231547320347	0.0549425002845297	1.81418364692282	-3.00267635905984	0.420353591450501	-0.997275108072982	1.79159845680858	-1.02645363727242	-0.529810162261714	-0.155285894869606	0.280528607828962	-0.101011117663776	-0.56794538064633	0.564529080262775
278	19.1	19.1	163.5	51	2.21435731793801	1.23091771462051	0.00912309375704293	-2.29001743854674	-21.2313199291069	-4.02894928553069	-10.7032391593936	6.17077638414149	-7.41275432647282	1.16332770051149	-3.75016774114413	-0.813161782517436	1.02712724235661	0.0833803151765512	-2.56829939172282	-2.04223217007239	0.0298823592893948	-1.06066568132551	-2.01494064536369	0.121862029738611	-1.15654333055352	1.62793268547654	-1.52009880720806	0.297149359803254	0.195592408069472	-3.18652680647043	-0.458394117085143	0.251568572539729	0.0385530433848754	0.57209795847465	-1.03352709544291	0.329930886971134	-1.43361296178979	1.77637142903375	0.911644018411008	1.42827628991328	-0.803054873882415	0.732478865035239	-0.753284386299081	2.60733273861538	0.351468063656662	-0.509381656381186	-0.73572311888736	-0.213811901667592	0.734778417978202
279	22.7	24.5	166	67.5	2.16307942940136	1.21873190646247	0.00993432903703758	6.28062511248184	-8.34427732691377	2.4729751405099	6.30411800700692	1.1232582214513	1.91367228755367	-2.70198353595607	-0.26705734823644	-0.82349830123549	2.27971134401979	-2.38427469488197	0.594259106513887	-2.7840084311875	1.92896512976623	-1.80001970814552	-0.968768655368534	-1.2168592315977	0.145453232419687	-2.16495344038749	1.74860194440944	0.875595409692144	-0.948786444919023	-0.353101296576452	1.00357504310411	1.58966657449614	1.15574626160161	-0.280808434065484	-1.18609039401319	-1.32847227704732	-0.966629854257715	0.386526481273496	-0.803928896734764	0.598095357777643	-0.395966061956032	0.0176210552829458	-0.418919292106074	0.627675277636537	-0.0914505845085091	-0.179886907052552	-0.983680622191548	-0.951262939546481	1.33489113576136
280	19.4	23.6	168.5	67	2.32086722226219	1.19387040397289	0.00970020512699183	14.0636855062067	-7.05382029317555	-5.64529551715578	3.52623621770681	1.12313898312783	4.18068096262755	0.372915974266804	4.42018812848292	-0.770296335726248	3.80961407438336	-5.53506403632164	2.7518611956205	-0.705382702394654	2.1701517430482	-0.0638673571608334	2.73306115426188	2.03071703423344	-1.74012403624016	0.109714353394041	-2.90526292619922	2.40148828597391	0.635981792752512	0.98639544755757	0.648138709780364	3.97907333584602	-0.404810975020283	1.20467082590002	0.488373155908054	-1.34913795243051	-0.177332058517624	0.162858939836996	-3.11918523513509	-0.000280942124146493	0.667987324876617	-0.816890963842185	-1.04660814684207	-0.745553053033104	-1.44122154311966	1.10455241443374	0.691886843905902	-0.17491443720075	-0.636971407902264
281	18.7	20.2	171.6	59.5	2.00239242386083	1.19298740342201	0.00892302140794778	-13.462258729789	-4.30585812410668	1.28362758657498	5.68626882887191	0.818570812470203	-1.50661019304597	-3.73261567844947	-1.92351418172948	3.27838455691501	3.41009590340967	0.827944464965275	-0.165877364901446	1.02219650740475	-2.74833306284318	-2.00859279753838	0.0754706222435494	-0.411536610547846	-1.31288628764314	-0.0663034621855415	-1.76565182367847	-1.27409704419265	0.965098136118209	0.652479216955278	-0.0576315498329556	0.495099021809914	1.88412099622346	0.485992848146296	1.09642260158958	-1.34619007637225	0.235246287467622	0.752611216427698	0.774811832456207	-0.444077114398771	-0.460515196538449	-1.03745727218484	-0.0801188162037853	1.18492290902571	0.794990850098584	0.606413287300156	0.668799819551332	0.422786446676618	0.0592960913964052
282	24.8	21.3	167.2	59.5	2.31701999636861	1.15088509783137	0.00922610000581509	4.7220091194242	-3.91863717842572	-1.55643199262325	-0.823846923736906	-1.56970935661965	2.11330293817769	-5.3910922910993	2.60276699647834	-3.76930235727747	0.166723288004144	-3.90437748902872	-2.25800947428469	1.25428931634636	-1.77960882008984	0.596062147119684	1.16836321393724	1.66915440621326	1.18484846983595	0.590066859577026	-0.246906818438624	-1.95654197365546	0.457679179623821	-0.270180997434924	1.88406422867834	1.03197127063644	0.416384995053021	-1.1429718574995	0.156460842492221	-1.06527507423198	0.261458352003829	0.847448641543282	-0.168022682751372	0.0427225070001825	1.32599644659256	0.445526056760728	-0.0484216439115242	1.41753072510737	-0.881120944264638	-0.248706573654266	0.910801967674416	-1.15590836877259	-0.0269659853193856
283	23.5	22.4	156.7	55	2.04694925122604	1.17720446193365	0.00918352101307261	-1.50606744362202	-3.82855425455908	-3.7331108594205	-4.25645721820871	-5.32800761332072	6.05178942088224	-1.28884061901094	0.167224526076215	1.34335798607653	2.32235111177955	-1.82345456839789	2.61640017446584	3.12655609124944	1.19983822337501	1.76801041575647	-1.52836138311367	-0.827691579103364	-1.25458325269491	-2.10226763461514	0.681455391890115	2.36660096332253	0.76722627987562	-1.33315472684452	-0.190253117799266	0.679072640964863	-0.742373763047703	0.746181520609773	-1.05997000422608	0.262492214735754	0.367149800103941	0.206710649293279	-0.900467885539399	1.42774099941538	-1.0009162050225	-2.26722753254978	-0.598481105314815	0.411111844813862	0.27106758826746	1.50545632269715	0.16494338099308	-1.08534392846091	-0.902939859221158
284	20.9	22.2	160.1	57	2.15710701282974	1.1680652669877	0.00916007320165201	-2.45953539087587	-4.00560814837748	-0.152767013122025	-1.69166148203342	-0.56171647256932	0.645093283523637	1.88345494356384	-2.98471697691251	-4.2630657033276	3.00898716907814	-0.40198220770025	0.0166566123402886	-0.452854212150275	-0.107070222830371	-0.626885950672175	0.762332111122563	-0.170584759090641	-2.87438102736338	0.0930071204684526	-0.568292048056451	-1.25479357648532	1.47171985921654	0.332770099579362	0.529285101283721	1.15794182712202	2.60816503021945	0.274241637066732	-0.380845935607686	-0.424113302067727	-1.34364193014131	0.253551462846006	0.202486441747587	-1.38306458176118	0.399803564595535	0.16972546480443	1.47105045426826	0.013541387600669	-0.552730287332688	1.61861034002593	-0.228570494878308	-0.940528004097422	1.08719614710619
285	22.2	25.3	165.7	69.5	2.31964351074347	1.15870973361018	0.00931327564471836	7.0453436389929	2.59342059744469	-6.79159187227863	0.636543415368855	-2.64945554742246	-0.490035204345805	-5.42551321325055	-3.45533890225859	-2.70431601562267	2.96254490976247	-2.94148871953557	-2.18657719292823	-1.00204074650802	-4.47623299124102	-0.358268911447407	-0.941244070200933	0.472455514140656	-0.210346895008019	-0.907114539769281	-2.5036580898964	-0.501732326331175	1.09615959559787	1.8073568706311	-0.115901077181559	2.20728687059975	1.29923268722543	-0.650198081958769	-0.199666595517601	-0.060616027599186	0.973280669915087	0.288423937542579	2.15868074878387	-0.180888428518123	0.973734910004726	-0.538102941187281	0.294053692583742	-0.443473077926632	0.991826881273096	-0.222806533855651	-1.9306699351927	1.05528349803999	0.527394573887295
286	18.6	22.7	168	64	2.14753019888278	1.14382351629441	0.0088165006648638	-7.60516478582861	-0.651483812528671	-14.0585713510997	-1.81866120237336	1.45489754209629	1.90050098593554	3.9746433016574	-1.40358359477403	-2.70110202361725	3.38696520094532	2.51326560709126	-1.74150504309634	3.8241869972517	-2.80556295045698	1.61160270439204	-0.84426268701739	-1.82208010628799	-0.182747563014978	0.131096797289622	-0.681329184838116	-1.98058914757229	0.0887611858606443	0.331538177473473	-1.01382374065437	-1.13057778319859	1.13954527980996	-1.22851783289847	0.421273843514088	0.477063960700056	0.737772075896487	0.0456000122863222	-0.069727017199078	0.279882104598577	0.368176349335063	-1.02374022204489	1.51198209706356	0.122567732925914	-0.00856655090854722	0.682917275999129	1.2744721229471	0.342618505554904	-0.218810685914246
287	23.1	21.6	165.2	59	2.26079004583348	1.14255772206552	0.00917660662234779	3.19804094386723	-4.62166632416281	0.643039501229982	-1.21200821965417	-2.57234997956935	2.59261635973269	-2.69597054756187	-2.04291794377485	7.24128568265507	4.64752686541645	-0.573376777461443	-0.108493801564916	-1.51299411411883	-0.384480595344054	1.81571342776711	-2.7014996358136	0.0685301507708503	0.11702908858853	-1.71181018665151	-1.19300557530062	-2.37760863252657	0.83278204154132	-0.0820083650628121	-1.43762391511601	0.211837547110209	0.162592704534219	0.704154349403066	-0.463988757029388	-1.2401154516307	0.0796368367738859	0.579311947335188	-1.37551408579353	0.278665172451364	-0.858687803467941	0.523540789337035	1.05295575161441	1.94523405720755	1.52869608862228	-0.148861592794521	1.0199488535921	-0.167255901510753	0.569475159499052
288	22.9	24.2	163.4	64.5	2.12386407599469	1.18278974976367	0.0089279565221762	-5.27092248263715	-0.859833276283367	4.41788892342031	-0.237662158717397	4.33463006389735	0.546149030612719	1.78598690258235	-3.47251731062909	-0.676934271408227	2.59111266098553	-2.39847038274266	-1.36406673574786	-1.64913098418346	1.31881741374438	0.563832191061912	1.23092824946055	-2.13234303315265	1.10979619262162	-0.0648905552852806	0.10143757569325	-2.159781215918	-0.841064552571941	-0.954109461176258	-1.74297057360228	-1.11643353835233	0.950112487362587	1.59786651244513	-0.681214754515965	-0.162719156791087	-1.22148804097705	1.07972777614332	-0.547234911584966	0.824774783919926	-0.533318534903442	-0.613994525947343	-0.235778920796375	-0.448564473988294	0.420368578950456	0.73296179362665	-0.645054893366008	0.443703352891884	0.788772674861685
289	20.2	20.4	159.5	52	2.19935656898005	1.18756957593351	0.00912654781413395	-0.107236442399713	-0.336300478117528	-9.43758941290476	5.10371697223603	4.86028272285887	-1.37354008000274	-1.14767620550651	1.04363271693479	1.03189260294041	8.75289279076746	0.992196114888834	0.101566076990516	1.92034491330804	-0.867851906580782	1.62372076593942	-1.26817332562423	-0.888093318370923	3.00053978872961	0.615966877905728	-3.18537911903036	-1.59882318413936	0.249436357683886	0.983651032134391	0.130814404002312	-1.4748468939076	-1.01696416745898	-1.41813527224445	-0.841936021561955	2.25896545469185	2.19449753793756	0.608056413758553	0.419674841470835	-0.73731897470603	0.967721604906831	0.663477612494421	0.00159777383458633	-0.00943759402684248	-0.21080674858038	-0.168361956118081	-0.681771767114693	-1.91240142007034	1.70847070710687
290	18.4	21.1	164.5	57	2.24983114701914	1.20043441779587	0.00916198838172451	0.554267045770461	1.88377840127092	-10.3663259413047	1.14510671807017	-0.879111949179392	1.33127330319768	-0.602606713660011	-1.81999064225173	-1.52901687004878	1.00675933341213	-0.166419023148697	-0.451084787272185	-0.351580609147283	1.85446304596815	-0.616606812333866	1.18637577931083	-1.40714793476487	0.230615652532843	1.80383990209958	-1.13986662184332	-0.852855106716486	-0.59903318629726	2.20162443645323	-0.140300845855251	0.240222174679958	-0.0503274222588935	1.53063330038109	-0.226278576630856	-0.112203418676532	2.0441511815857	1.48356613652041	-1.20228144886292	-1.14741252569597	-0.457762680667547	-0.222342645308787	-0.969243450970448	0.585404591472009	0.0888501672857726	-0.532925885071907	-0.54191934262818	-0.348029848898221	0.627109724153473
291	22.2	22	169.3	63	2.24341743773105	1.2555698360947	0.00978594029090509	7.36885756265721	-16.3792713801291	5.27569030937174	-0.0271496990247865	1.47777003984901	0.144352589246016	-0.594985190693625	1.02571204731328	-1.84915499689146	-1.30020556555978	0.88446291422983	0.229593931590513	0.827660856717985	2.22106305447785	-2.23099559065682	3.52151948588034	-1.40967808977938	2.04542798413883	-2.75690039180601	-0.511594218560336	-0.738329673699146	-2.19583906713069	0.463116433031142	0.866430478429768	-1.16014026594111	0.352834426042248	1.52149445031906	-3.17182787440052	0.266361279122227	-1.80294447874691	1.32903992837431	-0.148139715199732	-1.15142286177771	1.66567533636261	-1.58213741466819	0.103618305903872	-0.881150094772343	-0.0401017779572698	0.384334230742026	-0.782031216016873	0.0685246235207549	0.330583414092852
292	21.9	23	172.1	68	1.99759618572565	1.12728456334136	0.00856946331829096	-10.0600262083995	0.316232653546155	5.79962593093227	2.08456036841044	5.09486928350994	1.06962277757665	-1.33127969614727	-0.181349051034322	-2.6046209181892	3.00070089262816	-5.06966176834914	0.365304430615388	-1.2780888523172	1.52496444751161	-2.15537016104355	0.276506234329226	2.42281384912988	-0.124164375886956	1.85405908452341	-2.47356263287378	0.993253995123858	-1.24826513472073	-2.02579696167627	-2.29483289296327	1.06437933012812	3.96518806434512	0.000405594766527579	0.0931676771962554	-0.658303991375855	-0.835619569185507	2.09379286357605	0.993413649991491	-0.743869919630549	-0.299761304064767	-0.996682873791484	-0.508359309085998	0.852403607493948	-1.32063390112261	-0.804730219205183	-0.822874686121432	-0.400474039815113	0.0804274007802656
293	21.2	19.9	178.1	63	2.23985923661302	1.14608923427904	0.0100763968038168	15.5539591704167	-6.27888246378656	-2.79066645314296	9.27194693988085	1.35207642752405	1.16650033895816	-1.75045144082691	-3.83224840483948	-0.383676030107591	-0.335757944389008	-0.585933664263043	0.365297218843239	-3.78499159261261	3.27285252682767	-2.32870597908217	-0.291496417743439	-0.784733563711433	-2.21342086468677	-0.412995532342276	-1.36663241882007	0.501043225795841	1.1080369577564	-2.46717977850845	-0.685269103422928	1.80173721560401	-0.837823690682496	-0.532594629233029	-1.96089158100612	-0.98500081085606	0.612884677147256	1.46107239671228	0.221693492497738	0.778573557517274	0.615985803657815	0.949742037692559	-0.899749128677792	1.22136272913974	-0.216251054977621	0.3367353895865	-0.000529903966641578	-0.730208339786572	-0.266629643806113
294	25.5	35.8	163	95	2.48058724015611	1.08915368346754	0.0081034129675791	3.36653457945966	5.23398012650465	3.29790357644716	-14.3168688994311	2.76241942546266	-1.94520232841503	1.80868923798387	4.44062866014403	-0.291723017963389	2.81817379524484	-2.27398726511585	-0.0586225659684254	-2.31847719974779	0.189175785075014	-0.958265941870616	-0.413610490417928	0.991278076714919	-0.73439470216082	-0.393961931658147	1.33803727611774	-2.2530717810493	2.20928552488974	-1.04234499812208	-0.474112621352614	1.2382580579078	0.0827867592076945	-1.21705867119452	-0.681282815863249	-1.42008124000208	-1.66133869511589	0.366830076803958	0.054042142875228	1.49867220144906	-0.569470943209156	0.33790550260695	-1.53264455135106	-1.96108829864152	1.30414156881541	-0.262059642733184	-0.334451141370442	-0.553605263356486	-0.261352304700742
295	18.6	24.8	166.9	69	2.29413710032847	1.12772274581754	0.00942689733698399	11.7162833177945	9.06734052654714	3.34605474778577	7.68607045266796	0.217481233827209	5.7315053772904	-1.66968943459028	0.991565375519384	2.83206871527166	1.458828853458	-4.21035774861069	1.15398055052454	-2.51666876164576	2.34882305691193	1.00117680373876	-1.91885277872789	-1.03505416588686	0.569784075141842	1.46223470650244	0.677189097847263	-1.43944254703081	1.43895455140994	-0.279870690167631	-2.30066910465756	0.0279157069811928	-0.540781774607889	0.20779967066737	-0.698830427016035	-0.939351377537533	-1.28236797719442	0.55868079179737	-0.395630791091217	-0.615011297256254	0.517882088328974	-1.05129994193426	0.836778384948343	0.596083442285236	-1.22391069423542	0.725006208055507	0.879180890051744	-0.935824313218961	-0.631715050163186
296	18.4	22.4	157.4	55.5	2.19888468130293	1.1412788350576	0.00863048678395881	-5.52867562756385	2.60243863463744	-5.96017936031306	-1.64166979015154	0.0703260666645445	3.19526383815371	-3.58922214403109	2.57999339414033	0.736656953464686	4.39882940452265	-3.25970192041401	-3.0780958243149	-1.65518115371849	-3.32501711603696	-0.734708840785002	1.57477502924456	0.0270246866960347	-2.39324871712176	0.450412097920237	0.529284029733806	-0.20187653289723	-0.845461142711839	1.03784012106625	1.02628183930185	1.25258622826695	-0.844093768976701	1.37316515625115	0.980164181977277	0.817805875263307	-2.36675398174329	-0.263803636503794	0.00290552757456351	2.07417331518705	-0.641607861992406	-1.05719656489956	-1.14793882827275	0.615150705383058	-0.769509916665635	0.139414976117985	0.605460008908799	0.917229520208065	-0.146204592300165
297	20.3	24.9	167.7	70	2.27258668976243	1.12230317027881	0.00861923322658683	-0.668311401409762	0.211402351701178	-8.62077363861839	-3.06844529460109	2.73882861663734	1.92026887757944	5.42679511648475	1.52824019479897	-0.591797336310596	-0.786727437943166	0.668390812762398	-0.275858003050672	2.35808478183864	-3.31478029777995	-0.20657045681232	-0.120200735003967	2.66562850518986	-1.89302169690528	-2.6240122963331	2.71083541096656	-0.251625628398168	0.996054201334776	2.05739052881964	-1.06985243383069	1.55651129061345	-1.22466350073627	-0.685380284560624	-2.8198176328488	-0.983807438728544	-0.000557140822182745	1.3396018009726	-1.0102525446106	-1.42309279031871	-0.087154057332409	0.405434259053972	1.29857546395899	0.99979148225753	-0.0552339104416886	-0.638501281465309	-0.601254164781449	-0.160144178541223	-0.484805334567962
298	23.6	25.6	180.1	83	2.01990010787525	1.17528320901156	0.00895696312712135	-5.7152772625089	-2.56255133542983	0.0440902318268683	3.32999316555511	2.88086142231111	4.27112116873023	1.03105158877647	-1.05563450577689	0.394560969285718	5.80837431944441	-2.90130786493182	0.196691410242049	1.27706305578774	-0.943235884841602	-1.79270895493012	0.753332774801229	1.96383708695942	0.166699406313773	2.31495248206953	0.795661943062175	0.176649336071393	0.269778101319625	-1.99820909060368	-0.961239261994133	-1.2379090939672	-0.072938318071277	-1.14934874360489	-0.695542893517365	-0.0902793725324217	-0.747615104789698	-0.249935537768955	-1.55426610563083	0.980539802090135	-0.89093036788363	0.121758775594627	-0.181356521421213	0.36274445864866	-0.165553076810173	-0.292680862565696	-0.324233380349197	-0.590255574910734	0.530913552235449
299	20.6	30.2	160.1	77.5	2.13560095100017	1.20764673397304	0.00891246290839081	-3.82802102375144	0.25673922012036	1.76036577702476	3.22467536698913	-0.748622783083171	-1.14055703467562	-4.77814931898671	2.68735844380447	1.15179241921806	-8.49620818539554	3.90404573091169	1.12980742793078	-0.919248912736707	-1.87470285083226	-0.297213762638723	1.6769366004268	-1.16903299257297	-0.778072723062627	-2.34909606723175	-0.0447495232609475	1.9361651668987	1.06335646061294	1.50865581999344	-3.06474197979687	-1.16907084595898	0.109432739021019	-1.7374665510945	0.796551997930149	1.32968335771132	1.34521300815599	0.512775394334248	0.153371390633234	0.173231336048067	0.172606763442046	-0.460560845331547	-0.216122508081555	0.773527203783592	-0.811873077257899	-0.635749042857385	-0.0117706834418086	1.0953588940009	-1.11730078137408
300	20.2	28.5	156.2	69.5	2.42742593960898	1.09444517238242	0.00925817154281456	15.8976948631592	-0.367116960907395	-9.87241064683296	-1.85624026984619	3.45194229382641	1.63124533515836	-1.302930701898	-1.32226133424268	-2.17509780738388	0.397004444964615	2.88629590355974	0.189070723842188	-1.9694102359903	-0.290603160342854	1.96442073857456	-0.253465721121407	2.84843192110313	-1.65687529238409	0.824575399663026	0.302378852604089	-1.62444321560871	-1.31145856932723	-0.571250968715214	-1.05173866418272	0.292783953076341	1.04361995234275	0.47505642841747	-1.06437925483226	1.84858849008396	0.664383582599038	-1.37671791699144	0.875471345429801	0.242136863581607	0.710055208166342	0.580323643936309	0.857329951079391	0.184944786344619	-0.159999104505005	0.90493296543085	-0.241077369777805	0.43769172023158	-1.04948669139794
301	18.1	21.6	161	56	2.32016081990802	1.15526629001456	0.00911975783245932	8.31683957070446	4.53679138977483	4.54323739403418	3.75040539203801	-1.02590927192055	0.944301746626558	-5.16616466270318	-1.03775546865634	5.34142631998692	1.25604309273336	-0.393606892226626	-0.067589126825173	-1.23739759324019	0.430778200262882	-2.29105835600052	-0.540159005315288	-0.285150677464469	-0.0194568437049359	0.822285580400057	0.112537975963089	-2.3268866548024	-1.5350591866151	0.0319621709608043	-2.74795056946606	-0.0285118608721419	-0.159222390411683	-1.3149381880637	-0.804727715056253	1.05235902089397	1.80958097729647	-0.742182344649741	-0.68132357761494	0.163856512815841	-0.224894377154264	-1.13012615064613	-0.42190806873293	-0.446404938184266	1.20712674492809	0.466389311715918	-0.244701652666437	-1.38892357066349	0.562909306661487
302	23.4	34.4	175.1	105.5	2.49301425035998	1.15883373216769	0.00873414888533874	7.98853247327052	2.52375112499428	-2.90599204318233	1.31477620488832	6.26885474922591	0.331117023754204	-1.02957124772931	3.23947064849461	4.16672872537249	-1.33528402111132	0.664046349980545	-1.85498446852482	-0.794947047059926	-2.22687709109636	-3.51858479578501	0.886278937970943	-0.356702137050375	0.534923373230652	2.22588606111	-0.154866549163935	-0.160545784366064	-0.78356701946296	1.72258798145411	-0.562653337265247	0.561110271365475	1.31066112479626	1.02560982649833	-0.53752678289575	1.25513414988146	-0.909322035373289	0.908795208469293	0.132219941167252	-1.5376946313262	0.53934064334702	-0.44175043602163	0.799197376070716	0.494515099492517	0.559125126212065	0.366744801163414	-0.396309001695092	-1.50321719032435	-0.0888114690278783
303	18.8	19.6	158.8	49.5	2.36824345951619	1.14485609388352	0.009120195163411	9.24339676468143	9.51386212453103	-2.99878412937183	-1.5011789517569	-0.949338685061125	3.25172024080367	1.75194220109234	-1.01894061730967	-3.95629845040326	1.68495103233668	0.712155676171293	0.449191795839485	3.01570473248949	2.70292649319903	-2.75483310574649	1.88343991822548	-0.600769634850328	0.240634140487105	0.5815327018254	-0.822155125038887	-3.74364484320819	-1.00645962148446	-0.820492180545817	-0.0842471004642069	-1.33538543266115	-0.558641213429917	0.238446328668589	-0.430546535347712	0.0670390339561604	2.01705863973418	-0.441135168559608	-2.18204725434226	-0.01341766358088	-0.835682082981624	0.0815017827397483	1.98592566698837	0.233811148055687	-0.323138949004471	-0.658369533879681	-0.226955529162304	0.108953322330158	0.524072770029021
304	32.5	20.7	166	57	2.33829848822865	1.14068874148428	0.009221549550939	6.45762148958462	5.76429739436443	5.87920957971923	-1.4480021573786	-0.617077494227218	-1.00891848644641	-6.00085404704103	0.614757610033691	-1.72935022549657	4.44092723448964	2.70287391732467	0.447212403272857	-0.943580323242776	1.99478133223796	0.65238425705007	-1.15773102618022	0.224043906351537	-2.57342027490927	-2.33089359310216	-1.68321199887439	-1.94173844380978	1.41458699431888	1.63494658618884	-3.30638487592162	0.415746684007894	-0.365703151229338	0.274257086952019	0.628925321316652	-0.130905409311865	-2.00216192814239	0.167214029438739	2.67902807216096	0.876405944948364	0.915626357392565	-1.73352102527324	0.079306741091011	-0.3741913084755	1.49704928763169	-1.30812824833853	-0.966298209613715	-0.807062157806414	-0.491189923659645
305	21.4	20.7	174.5	63	2.05359122587499	1.26365686839908	0.00915811980708981	-9.356058120828	-10.4002755016468	-4.51761926399034	0.403373016934338	-0.513117120599659	-1.22986435718147	-4.16243033148339	-0.816358092014597	1.39837146695251	2.78326650499685	-0.101698543916452	1.79610932251486	-0.513438147246778	-0.225432018282149	-2.75027288643226	-0.575496606289337	-0.777800478838648	0.162166178526997	1.76957397641473	1.1607885388237	-1.97315321202107	-1.69501965654984	0.468411902621495	2.50550987165844	-0.455935457129032	-1.63366112874656	2.03451053123728	-1.7541124013677	-1.44313798317402	0.409462712217151	-1.3976946362296	-0.733637795527192	-0.0446802391507677	1.09176751963105	-0.171565204392754	-0.909827289968763	-0.233878570431779	-0.627750053793067	0.0959162452238193	0.209457736957015	0.0659898803436384	-1.48901372494047
306	23.6	22.8	170	66	2.05045017426287	1.15438878276801	0.00887668385388252	-7.64041793362068	-8.95066560944244	0.493569583608823	-4.48587024005586	4.03349968285056	-5.14903711189309	-4.14168171014607	-2.95842150889353	-2.83546149420049	4.65914732591391	-1.55057482033414	-1.34093711510182	1.06500656341771	-0.914142078642998	-1.7589758059874	0.741081528902536	1.81437722147282	0.233238620517863	-1.79604811869598	0.173664370340135	-2.15263841638547	-0.687117920574166	-1.35055795469766	-1.04214228076107	-2.6353527175914	-0.0743701702822684	0.371015248737137	1.18025132032294	2.11211789207236	-0.0758549745596568	1.23440474030733	-1.3258229224661	0.383049176155457	-0.934687061118113	0.010768468753705	0.0303229570988337	0.1212359828281	-0.678183061799276	-0.444365716428035	0.444811286607782	0.0718155530523952	-0.366188519666664
307	18.8	25.1	174.5	76.5	2.1216401598016	1.16186556467532	0.00883109902203975	-0.0922103671807227	-11.3265309082264	-5.07976125281318	-1.19732735230952	6.65181122859652	-2.01362722952961	0.01179725632602	0.697159867718992	1.6040811608491	1.11418083012958	-1.45595623122808	1.44162760356716	-0.00411666039786165	0.177497732920205	-3.07309509077626	-2.9146064771589	2.78875502785922	1.07454487624694	-1.31602784902662	0.00513906845024723	0.0144555613090815	-2.77729587128133	0.92136035320201	-1.2717609062903	0.225907586962906	-1.27334444741042	0.521881560636585	-1.90783535731627	0.925565780289084	1.81433526802182	0.538980669804044	0.84919656964816	0.317414889277485	0.150919896260404	0.721324869555897	1.48736334873057	-0.153187224439974	-0.404378135257485	0.52488854750335	0.408911073106303	1.484065961902	-0.354191823483622
308	20.3	24.2	158	60.5	2.1168630869347	1.22560274628997	0.00883087793369969	-9.5557901251666	-1.67382455358966	-0.153438281109714	-2.58482936398778	-1.88156674057604	0.557034242901239	-2.42780966856973	-1.8218471232476	-4.70251288157879	-1.92884850825472	0.867369182356168	0.251282992292604	2.67499976688465	0.520189994381637	-0.360788984185249	0.463410041607716	-0.427856832083383	-1.66919092410337	-0.473613652157491	1.97813734026483	-1.24149581319746	0.0627614525936865	-1.06405209702133	1.68012874852508	0.546174573337146	0.61180705430356	0.960475266997123	-0.662992716148632	0.115189918474068	-1.04549408135583	-0.0116837883358237	-0.713056918894257	0.979916286203229	-0.810428173566317	0.510578936766148	0.128148480843844	0.273299174762164	0.833481898182039	0.0672770655142166	1.39225191826018	-0.995340192367315	0.486140503069817
309	18.3	24.1	166.7	67	2.24429698336022	1.12485243895876	0.0083631358771931	-3.93893091371606	3.59811535907516	1.71121900909329	-11.2362962262516	-1.21393551485099	1.69936798261928	-0.251029422458461	-3.75680691122332	0.602542079621249	0.767386287268631	-0.322379470650593	-0.586546987676335	-3.11443787001108	-0.709067924666057	-1.00126175882593	-0.70964648868051	-0.120873847004448	-0.114750491230368	-1.75878417878182	0.904109390865587	-2.08754495704096	-1.31433377490615	-0.459021071852195	0.948227286245764	0.1240601257727	-2.00158304448966	0.256598169602412	0.45566209939285	0.566403292577674	2.38876286937585	-0.427391826125156	0.278122380579381	-0.163677178714706	-0.197639867248098	-1.30381720369543	1.71910918139199	0.0785208628692336	-0.297618178663985	0.0405898628137972	0.820304478677582	-0.150279050607841	0.131950745837519
310	21.2	23.3	165.8	64	2.34879554417862	1.13214736706777	0.00893441340772607	7.39373749531452	-0.096650820667105	0.881120809760633	-1.93976520289156	3.2691236296899	0.106507245251273	-1.03547859324717	0.672860884090458	-2.74359605257061	0.308334946748747	-2.11048129442551	0.424643879389819	3.40624924651633	1.6793908062832	-3.4339089696681	0.507992065391493	1.77169204416679	-2.43830793076781	1.73255115544679	0.196573831932741	0.0623786653513768	1.65239949825894	0.685642095109586	-0.484355697738601	0.922380712706342	1.45827191718002	-0.10013823031798	-0.342498347420142	1.3730280660449	-0.650789690819722	-0.343521999164168	-1.52704189600276	0.228142394260186	-1.15116877969233	0.879481914678747	-0.454108920839539	1.72582047133749	0.221566755583986	0.0176630873728737	0.831859155550591	-0.272788145058287	0.659137462430751
311	18.3	26.2	168.1	74	2.2534366881259	1.19995960192717	0.00933504537761304	6.48820192000621	-2.23811741177886	-2.17180245408502	3.46124007987408	1.10180671461979	6.93931165463878	-1.15533339376598	0.0972887183607307	4.9136917287065	2.39061027238807	-0.730015052465322	-0.879532828731452	3.62697736675477	-0.329342110784645	0.15486412830302	1.91231046186776	-2.72941747983011	-0.236504704834437	-2.44092388010652	1.03604760550784	3.1442331093877	0.179382109122151	3.87374040901542	1.97821840757304	0.31694747656927	0.89170868814195	-0.0517998895836472	-0.620220484260877	2.77173262805509	2.0857783806592	-0.157849764927629	-1.75008787697537	-0.446397490539514	0.0653383282384709	1.64913049893167	-0.818647648161174	0.204306344120443	0.372357915741273	-0.706998577578715	0.812857928928191	1.14922231926578	0.514244361846742
312	19	23.1	174.7	70.5	2.25827108007743	1.17597472453446	0.0089508137732684	-3.14484124251805	2.38881078362396	1.07777342645253	-3.1923186200594	-4.60566018866232	3.85192264071864	0.877112935611727	-1.40725570552234	0.466783995368139	-1.52704794712682	-1.85090847115979	-2.52723037875425	2.5086844449463	-0.840093724344913	-2.1707453632261	2.72180097609225	-2.71321189801077	1.09931289670315	0.0581808612089509	-1.51369456939711	0.271426982598699	0.242457512265413	0.557963220720927	1.01740995674956	-1.92331941495177	0.601281789319657	1.5065690908095	0.753392587505043	-0.997880412118083	0.267179168056737	0.0199128040528169	0.882181614481409	0.0344149868367986	-1.52108985497311	-0.217949682925765	-0.590904807704659	0.270018076368334	-0.510060420726641	-0.26077219963111	0.836930589052148	-1.1092078287808	0.671935802657326
313	20.4	21.8	153.6	51.5	2.10936634995566	1.12688765049045	0.00931750222059883	2.64680926963056	-1.15246629916135	-1.7607781524385	4.18518280931295	-0.384822779827461	1.1287221256984	-2.68485010989622	-1.62669185300815	0.902103496748687	1.25156722406257	-1.04271880594946	1.35535229597172	0.980540014989775	1.36152427701447	0.463481945457527	-0.599507356554546	-0.597928187597432	-1.63874913730466	0.160184920117947	-1.69318663035055	-0.454370906359644	-2.50737640427264	-1.18268563490468	-0.108077032715851	-2.28282280057575	0.658561807493441	1.45541097877716	-1.04561173504204	0.806657453179622	1.18633214047674	1.06623718368901	-0.103598270907524	0.442041789246664	0.627667980154866	0.570642106187933	0.403118382274022	-0.364117597618833	0.360801818829081	-0.294172255208006	0.876518670700878	0.657487262336298	-0.960750201014788
314	19.2	19.7	154.4	47	2.31722290888327	1.28783383508662	0.009799143122414	3.3576775021867	-9.82504387248363	-17.1392867046104	3.14108711257326	0.0337752951558189	4.07484557968664	1.33466487435409	-2.87196027958331	4.20208371179439	-0.254410703189127	4.73628492423198	0.28892141675523	1.85478910223459	1.37614807675135	1.13201131561402	1.19658155085037	-2.41858970454065	-1.61774293477549	-2.08828590398592	1.42165530252253	-1.70940035604337	2.28240909866884	1.83320381333349	0.530562505961384	-1.55643224761011	-1.78894264178111	2.67337953090403	0.539236981787923	1.27540835885139	0.808476414501488	-1.75436016596841	-1.835925958837	0.479485712098908	2.56951132705025	0.462388261383742	-0.610745988247751	1.32632720711905	1.35190493202038	-1.2672662684635	-1.06860400115097	0.582306825866525	0.792407918945785
315	20.4	18.3	165.1	50	2.00147289349675	1.17510861504711	0.00908954172715077	-8.56931665884496	1.42781172926215	-7.22643208684439	-3.64982283209571	-8.46602736041667	5.02981895365295	-0.0349869562147587	-3.54841162667316	-0.969286326827298	1.70141009274328	-1.83338276406106	-1.60879491459784	2.48427369560371	-4.53619312578345	-0.172371499878654	1.79874868985381	-1.21027246432992	1.01870501650801	-0.549460330063111	3.26951810708873	-0.196539077278098	-2.79040097041173	-3.33739295374862	0.411503281881156	-1.02093160277091	-0.842378022189937	2.61561229487468	-0.219943384346333	-0.105293897081675	1.24662155625069	0.712017803912136	0.227416864849136	0.88678189711076	-0.209103382891972	-0.348549941253783	1.44968582760507	-0.736036553491124	-1.20658100302042	-2.04727071149082	0.972162754137496	-0.185079208084316	-0.623381876858077
316	18.5	19.2	162.3	50.5	2.17829748431439	1.15356803374285	0.00985190350679892	10.8536434447162	-4.64054107309288	6.6188853322744	2.5137052850455	0.240868425245745	-1.21730664911247	0.167107510232805	-3.62796559702683	-1.87524677277111	4.16401640602893	-0.916462516068022	1.46218055276419	1.72997659375984	-1.13349391845033	-0.0783009124518415	-0.907290117831598	-1.18477224018297	-2.02762875053746	-0.968505865306149	-0.430435330927306	0.0897423162659744	-0.2544280049666	-0.374310529210656	-2.23860267187534	-0.819968491329685	-1.00478220998878	-0.00595253714012194	-2.09644157255812	-0.443683952515411	-0.684243628435573	-0.790076056598463	-1.45610671304759	-0.822249780644092	-1.06813504614236	0.577991713390842	-0.217300651085532	1.09261660510727	-0.119227249168436	-0.410810059758471	0.42238836761008	-0.690420190038678	-1.08921543182128
317	19.2	21.9	160	56	2.01572256310154	1.17698381290709	0.00893114878426328	-8.03233873840001	-8.67582972628045	1.36619874875716	-8.81708711298393	-0.602700310130758	4.63253175542613	0.430621352354016	-4.99864626660067	-0.760675549622464	5.18940453075299	2.01589113886155	0.652154560915483	-4.14827104389236	1.92734761195016	0.630018366460707	0.584142432339733	1.06043797823228	-2.1395013502416	-5.61717003375417	2.40770500256344	1.97800491560779	0.924918883647212	0.167210589446232	1.54953575592808	0.222062035645932	0.470050149300015	0.914260985222815	1.38097753131547	1.71143551571709	0.447688965232607	0.826179030318899	-0.944761756001133	-1.32424480491927	0.480938943668568	0.434314139109031	1.44522377143925	-1.40573619268922	0.132964052226806	-0.731414524314381	-0.183270600787597	-0.477518901106008	1.36444232031918
318	21.8	22.1	163.5	59	2.05329499771629	1.12879945839155	0.00858096783050703	-8.23249531564656	-3.79874889511826	-12.8227302043996	-3.81034792085978	4.97905312795329	-0.933988700136111	-5.09660115079767	0.847430955434034	-4.21401556340881	3.2442775494916	-1.25393298102524	0.021632351669673	-2.71947210825881	0.676411251369448	0.483593708488357	1.1965827162971	2.17601433781587	-2.41248682152299	-0.0778774228030736	0.760391767104704	1.82550077710548	-0.363844185865463	-3.9218369746599	-0.383611995586811	0.846866374737864	1.60344475347249	-0.540629662678038	-1.00853390271092	0.457560159047377	0.865862814389646	-0.981373814908365	0.550646221650123	-0.0623036192616771	0.464453272549454	1.46075633978002	0.209400152248289	1.15387590225654	-2.30653694469318	-0.555546064907349	0.288089092417177	0.969682887516119	-0.468019162184145
319	19.5	21.4	160.3	55	2.56922400219085	1.14592827284327	0.00926384157118567	15.1727540215541	-2.9402281766465	-2.88429692208488	-2.61329793251958	3.75296724835139	1.47035265331889	1.42439638671375	1.27489979328505	4.34449173181851	1.44979990923745	-0.079796271824654	-1.63472659928461	3.13829941317004	0.656466459407467	0.37478307970753	-0.74536926961158	-0.898344411000766	-0.76645400108141	-0.458089723536721	-0.0502074307786969	0.108675099634884	-0.775234330198509	-0.166376911448094	0.90618765817069	-0.871850585493091	0.915850634093488	-0.128518133278305	0.352733799099941	-0.941436899923227	2.13220070620142	-0.264426923392629	0.0314406991353633	2.41536346393709	0.990134641234089	-0.629509490942105	-0.500304352579018	-0.447901506369775	-1.20194315019205	-0.396372126489678	1.11782763891396	-1.0364302557919	0.767364009520077
320	21.8	18.4	152.7	43	2.2243026818403	1.1780690772797	0.00910206596960452	4.43707966865056	0.721816608328057	-4.1737436961883	-0.0786973168447447	1.90663386889992	0.4645168999976	-4.99554243127104	-5.10305982470696	1.06499990312019	1.94987825553963	-1.64912957313708	-1.92038328625407	-2.70390655886225	0.296802070106772	2.34835706195728	-0.0445111933771282	-0.138517745996246	-1.46165592663106	0.102200335373509	-1.12195257022372	2.12624387815606	-0.690233431317351	-1.18468610074792	-1.30529569128355	-0.524022869504277	0.274121975601689	-1.3120993372127	-1.95719947183634	1.23469037648489	2.70568346196235	-1.42087647251735	-1.06751921273839	-2.15936657156905	-1.018732166105	-0.0940758990688293	1.83125853671304	-0.156857005404251	-0.65975927978832	0.381339188150047	0.381049894114779	1.47401400259287	0.168071872659788
321	20.9	26.5	170	76.5	2.38538322476338	1.10993810142177	0.0087246111258555	7.22308222391123	8.4403679794049	2.15266761346772	-4.78970090371221	-0.621827901518451	4.04850501907825	1.33719252971526	-1.04351094941563	-1.88478957511068	-4.08154145292181	-1.02591746506735	-0.450039478208175	-1.06932186389828	-1.27871389445208	-2.67178187436219	-0.383163827801201	-2.24395939101901	-3.14265930852829	-1.03609974912026	-1.01854535829448	-0.197411769315336	0.431895914710406	0.748111293533037	2.12801304300014	-2.19927076121215	-0.674864898536135	-0.359501674962953	-3.3315221952727	-0.59236379898915	0.361533703445842	1.10822480974949	-1.39378755753075	-1.43472644860249	-0.733166975481566	-1.48114983532515	-0.449971264315136	0.486414744207686	0.236364931145375	-0.133328196296279	2.6690293862485	0.289598716309715	-0.738014698393986
322	19.2	20.4	157.3	50.5	1.99503977780148	1.35589565221382	0.00903730964974011	-16.0753009809738	-13.5520292488216	1.8900066903623	-5.27374153602498	-2.21450586185264	3.07893411133498	-5.76233137228886	2.47874694194893	1.64686842018721	1.1644579459909	1.99381384826593	-2.03880583642556	-0.999489225751622	0.513767693551164	5.46721838040193	1.95548175972613	-1.02538663273999	-1.71876359584693	1.79951750488495	-1.17911690658803	0.151153401865529	0.149957164071675	-0.0130172239787621	1.5018014171874	-0.573979385669261	0.757737682212866	-0.670515584080073	0.47437474172494	1.23621229839508	-1.48504580412989	0.318470113386508	0.100467583796375	-0.0649029500927493	-0.602801949032098	-0.603139640254149	-1.58813844617721	-0.914033687248459	-0.946538416840454	-2.55143957776643	0.318828871863433	0.703102588462675	1.1803106381825
323	20.3	19.1	164.2	51.5	2.13924132894353	1.2804086654502	0.00886191846991377	-10.51959203635	-11.7413461133344	-10.7982805254832	-2.42003448902649	5.09730349668638	-0.722250213472541	-2.67225996491041	0.891464677457979	0.735805356098649	-0.185252833284072	1.99329634197546	1.33123368308737	0.444053394084185	3.00728042682055	-0.763128301212187	-1.88962902102932	0.581393405683803	2.07386751174721	-0.565564678344001	2.6103160261089	-1.6769078208897	-1.02385046664293	1.79334321138307	-0.216982242337684	-0.519773132901733	1.69473232681127	-0.671470456207471	-1.33698603100251	0.0392939594642223	0.496650398549217	0.566293193370641	-0.413416585030573	1.10882860356181	-0.245984288685031	-0.934103955647366	-0.295675903260524	0.367029657055855	0.597860052745381	-0.833783720814821	0.137084036595828	-0.239702358485648	0.37456367413767
324	20	19.8	168.1	56	2.07527866251169	1.25580493403944	0.00972315229470277	-5.01222250566758	-14.5811324564925	3.98496447372567	3.0581050192277	0.89823519229163	-3.07051107677702	-3.40846999238499	-4.93706034238011	0.697138039846084	1.1407593175317	-3.22503908354659	1.47805612875335	4.77912508742766	-2.10765343731675	0.707384718696248	-0.67149708087438	0.797079251449305	-1.42916211569814	-0.936028446748427	1.7065554348262	-0.345075340597652	1.59934754463624	2.3776504441744	-0.703357968982513	-1.15183579372184	-0.11138205152181	0.163958351989502	1.32067490991072	-1.25408120659176	1.48900993052277	0.172673387398687	0.141534996267603	-0.422455229100843	-1.55319871632316	0.166678525677758	-1.29747794941721	-0.164248756339598	-1.32201818545192	-0.673682632121591	0.448515059336818	1.40026442556368	-0.608457554636832
325	25.8	27.4	174.1	83	2.24716926550824	1.16295274030269	0.00852989301545916	-3.06841621294416	3.50575349210458	7.37009995346774	-3.67497693369744	2.70998517362619	-2.94412791364863	-1.96212252851311	2.67619279515011	-1.64459982578365	-0.276136953893299	0.315714642478989	0.870908790595099	0.420769061027169	-0.726155866620702	-0.826336998218902	-2.91274260178594	-0.87767247406128	-0.0300793960792827	2.01971971892019	0.867455734221391	-1.72307622982598	-1.53672181768115	0.39728755969872	-1.08146235464583	0.41003702954075	1.18364522015201	-2.25725456908466	1.30053792715783	0.267814311647827	2.20526498084546	-1.26600190484347	-0.386868455583089	-1.53659306706787	-0.445503220256318	0.896018947568005	-0.4492813693803	1.36889590333025	1.82716860629858	0.943599186207613	0.594244611978449	-1.00787091421202	0.424138000896768
326	19.2	29.9	167.6	84	2.22731775398705	1.20113861854851	0.00900573419100054	2.39328925699104	-5.83945447953318	-5.10207047884754	-2.72212207036395	-2.81825230436814	10.2589729564757	0.944490684793039	2.43812432909169	5.23733696234224	1.32976739912745	-0.539861953415835	-0.272180935038499	-2.20066534029211	-1.29358359805165	0.597545257198194	1.31030485906769	1.24354565913315	-1.4574023883241	1.88399480052734	-2.38214166670754	-0.826916495681594	-2.08967520068344	1.04258771616703	-2.71638609887798	2.70076859389732	-1.42933128978485	-1.78351575953874	-0.269524314832475	-0.157406155455526	0.437930328977011	1.2734065040181	0.167791797997125	-1.45490406240008	0.129680902365397	0.128224600642303	-0.835215589650224	0.694914459183027	1.97474019063165	0.3902428460439	-0.441892023473018	0.222016425207039	0.74524928288775
327	18.3	24	163.4	64	2.12534480971887	1.20713651618585	0.00888229748618171	-8.97580530070004	-8.06169418441257	-4.85435661201709	-3.07058215298456	2.91404612179658	-3.25957797356473	-4.87672402636154	3.11040382931176	-1.24432127077657	2.53307084641981	-2.60051598932081	-1.40704374956254	2.97880779608259	0.826807370576748	3.998084288667	-1.23012528169256	-2.06353555420158	-1.44056353681082	1.52188877754482	1.48148917230833	-0.551306925275347	-1.56383489043569	-0.0234817546278862	-1.20496990483998	0.774902479333846	-0.338729171817294	-2.74227705903551	1.33006128065546	-0.128886468039718	-0.717743890038577	-1.15872108723435	-0.314024838428655	-1.70657981619737	0.0603384381966196	0.123456307740343	-0.169658949107179	0.260784559984899	-1.13107885774343	-0.667672057051913	1.05772098206299	0.578131914308993	0.347189197774582
328	20.1	20.5	169.8	59	2.13978510781646	1.17815174034916	0.00919958349760245	-1.64868916708449	-2.9686602828679	1.62405585478762	-1.47488382566225	-1.23769633306401	-1.65636925478768	-7.75721795548939	0.91293997319739	-4.40929069117443	4.04221417861309	-0.157608421327776	-0.135340992052328	-1.4696115382242	-2.44229585994688	1.31090214768531	1.92446778623094	-0.770700909656829	0.751716680055965	-2.04363172284277	-0.78859303258258	-1.4072158274163	-1.6531455299498	-0.489233426712731	-1.0316744579325	1.23342451642787	0.958785853846251	2.21487910874785	0.238668689763529	-2.06738617615242	-1.35248283274036	-0.358138317745909	1.82666188597321	-0.894254615479619	0.624106818620719	0.328768494606319	-1.91443370316918	0.464676654585213	-0.481049893561944	0.754510177512287	0.699041857044704	-1.46182841553486	-0.564659678128425
329	21.2	26.4	162.1	69.5	2.54820897921699	1.09379097770444	0.00901305309026531	17.9217606119496	11.2824428845907	-3.36645369770803	0.0909656308920072	-0.492460386975858	3.38206886929416	-0.837608419060626	4.17172764545143	2.83928409016575	2.03584101298379	-6.11343389764422	0.470357276617178	4.87052699703955	0.0802698958517855	0.663051052268051	-0.0746839749061917	0.302677393395033	-1.35948137225458	-1.6525385229898	-0.342916608470437	-0.0375369102453766	2.25318073393642	-1.48591764520608	0.212525064867621	1.08696839848899	1.12908037295786	-0.75184961675217	-2.15875077785828	-0.137434841991618	-0.45496179830775	-0.319874523494154	-0.522392873230928	1.1786966126159	0.398692519431298	0.892338083900876	0.24939488247176	0.922726161501089	-0.153445009448461	-0.531918800906644	-0.936222953476396	0.125554389708859	0.427710794465083
330	20	22.3	166.8	62	2.40563876707137	1.18559218596856	0.0103098019121306	21.4833648372233	-9.20347694794446	2.83927762090721	6.06810073048097	3.77299150862423	1.0981363579804	0.386770870150009	-5.79503654833728	-0.728967164052552	1.04086103267869	-0.636938498365837	-1.36592254056675	0.829748122014094	-0.177729982949506	0.925998872545083	-0.963987914635153	0.835349265706004	-1.09953068115455	0.761905202124274	1.9790600680924	-0.517465792749062	0.318144004551679	-1.07169978445624	-0.441134593386705	0.812356473151487	2.3903556355472	-0.360502867444962	-1.18941703521123	3.33367230117048	-0.587076974437054	0.316106869012243	-0.372142955578601	1.55490783929509	-2.77034281248392	0.0860588222342948	0.0574989701428461	0.0106826941258931	-0.0257299646324036	-0.812242115727133	-0.0717895009908403	0.13593407764161	0.799466275541171
331	19	26.3	170.1	76	2.20094452266172	1.14907270387519	0.00903385237984383	-0.210315421966397	4.60919841230258	0.0870424705078068	2.19998073311186	-1.52395184777808	4.53163096435614	-0.307272302680121	-1.6051841831385	2.05549487022766	1.06100110596483	-2.01178649168604	-1.06263794389071	2.30612324841713	0.542688608308859	0.943118047105737	-3.47952997516032	-3.03963987023351	1.27475517498874	0.154070578647147	-0.0757965913848587	-2.09580345492049	-0.26326127747367	-0.0625943983047685	-1.00731017167109	0.696445428825161	1.3295988142735	-1.19497722863431	-0.326778571487743	-0.537432254454027	-0.103859954372002	0.195715027951911	-1.2500771360033	-0.435305224242026	-0.83251087827516	1.15467055358407	-0.0297153716544548	1.70988781737764	-0.171243151581283	0.931443599150193	-0.284681542753079	-0.613929022017975	0.959186977126788
332	29.9	22.4	156.6	55	2.09600114136892	1.17585146137359	0.00941319486551791	-1.0618539721661	9.17996491481596	2.72913019299386	4.64163449870183	-4.92835517573658	9.54516522200782	1.829113061904	-4.24436577698877	1.57388894526877	0.926144827137293	0.252317883235332	1.20385246196478	2.47706864453983	-0.0636361032301446	3.29914819576786	-0.656593660360065	-1.44281766920854	-2.01950954560718	-1.35921330857118	0.293724288467518	-1.35685512423652	-0.720815704221456	0.952742304786602	0.593949937579116	1.14395729581511	0.542471093383833	0.665327237702196	-0.643260683771724	-0.336705212010872	0.876502294951311	-1.20979295093286	-1.02417159103017	0.282091071365141	-0.265939649209171	0.0884115249437317	0.72280724645137	1.00059027520646	-1.11563110293081	0.547675436149991	0.70222430949958	0.743262125781771	0.570248104268865
333	24.2	19.2	166.9	53.5	2.15117307035592	1.09713627199059	0.00880239252472752	-1.80832807212531	10.5725991065882	-6.97520136857334	1.37938218574427	3.17327793867093	-0.468530167914033	-2.19551411644895	-0.853463660947474	0.0335194532707831	5.84218506330357	-0.490589800939805	-2.81862928683221	-0.573760751453342	0.202355898453894	0.388434536333168	1.30898533203171	-1.99736349497265	-2.0698519327322	1.17125361711073	1.29728298711546	-0.146087729088739	-6.03646991204107	-1.4012532169337	-0.319704384301076	1.43959194686852	0.39396664163401	0.977431003417039	0.568906177583192	-0.644147791301017	0.442495313083908	0.913947831845715	0.288223430009717	-0.238875516266882	-0.674233860108115	0.865362814590461	0.641732596617883	0.441259262641517	-0.258137369559819	1.36366614634149	0.00292057171405699	-0.0942514148871882	0.848181703522447
334	19.2	22.5	155.5	54.5	1.93160276244022	1.15382860602481	0.00835942867931122	-15.7819995156629	10.5700396821654	12.0437277669983	3.22034480234609	7.78494254356414	3.61683539235103	1.94607571409197	-2.43694570039317	-2.51182387775467	-0.419366313725961	-0.259055906453097	2.69712800993726	-1.23073979607102	2.16639322160896	-1.96653112931258	1.66205670302694	-1.70464090802835	-1.12163292896212	-1.05593042542478	0.233581287095321	-1.03080173735938	1.33007914014824	0.103118726737563	0.0207722040793037	-0.656925030618328	-1.47384604194076	1.04960264841004	0.322370869373931	1.11764362382179	-0.335875756422813	-0.790071087812364	2.0946989412515	-0.700645506055141	0.160497176520497	1.00693486295245	0.233809004777583	-0.721604312862445	0.475009933898097	-0.419892803484515	-0.337030802266151	1.14645912141118	-0.780456862644308
335	20.6	25.4	167.2	71	2.15397540878616	1.23768782282498	0.00943612580908221	0.117174713711949	-5.12396909221131	-8.70259369943051	8.44697397537999	6.07019149022435	8.45092944300727	4.97785475225643	4.05449022145333	0.713206331149935	1.34047172405644	0.488906721919017	0.483029377672859	5.65158258041269	-0.484465204240325	1.8772150990711	0.0498681892305153	-0.609257647248042	-2.31353352165934	-0.112018266947238	-0.782716768047422	0.814911871393135	-0.381682715847903	-0.378145144952122	1.70527134677543	0.999213587673806	1.44589986052237	0.788394537345766	-0.30061543350737	1.30792271167315	1.39755209599186	0.0511424489095115	-0.076217580463084	0.567591350731448	-0.9053003654106	0.795072653190098	-0.81305512028814	0.0281507325003621	0.753826041991103	-1.30636471252777	0.51524366441378	-0.21373386419726	0.0848858370558637
336	20.7	23.5	170.9	68.5	2.29106056622673	1.1430826175002	0.00898415383537184	2.30816993976159	5.33414577609981	6.78260903997128	4.56724063132322	5.45230848744719	-0.00874929287223562	0.333791212738305	-4.16894748777206	2.65135885012282	0.567697927499002	1.58129671604629	0.732715778857618	-0.983158877539821	2.73398061900359	0.645573251632418	-0.693139891114413	-1.74951735422582	-1.36508063385479	1.11325656442627	0.371431412169641	-1.88966515925354	-0.844849118829717	1.13521663000157	2.34261344378432	-0.791360124188763	0.698840838876845	0.198845570540791	-0.997418030300009	-0.0942398476978356	0.0833169070769455	-0.600368264302295	0.847549264538225	1.19028240634328	0.390078163785694	0.115903878919979	0.761894550633537	1.53726393740331	-0.486491458264761	0.117705709410193	-0.945473556834094	-0.956350696511174	0.951672258944986
337	20.6	22.5	166.5	62.5	2.04905203266361	1.10972576301809	0.00931218941079105	2.69706042669223	2.49261602984149	0.57093475296236	3.37866093875413	0.581460636513613	3.92715147171217	-1.17320266218161	0.290902176191333	-3.54822244267505	3.88252113434195	1.86831824370789	0.901358327437272	-1.52995842201513	5.07848601333397	-1.01588809912597	-1.07938960843254	-0.932927491350342	-1.22270145189235	1.61606571144443	2.17267331115074	1.81494029053157	0.132454564684108	0.431717287262986	-0.50529084632264	-2.2330642403844	-1.19199669693185	-1.47279795295658	-1.02613682717469	-1.57403728503692	1.18641287866366	0.209841606947548	0.262888366461016	0.425174467337398	1.3772622761795	1.45519264288867	0.0527698272538226	-1.06577802278829	-0.334729332722653	1.54068780863956	-0.816760312936121	0.939004849213661	-1.25341670895916
338	31.7	27.8	159.8	71	2.11803343859076	1.16581059280884	0.00911161508723515	-4.15489977649254	-4.74911686729728	-3.34038602391912	0.731069300536946	1.80885943964078	-4.19087920542287	-4.86801151546533	-1.90357443834711	3.23371420699162	2.85079061262957	3.00586702031587	-1.66396651975964	1.72805090825106	-0.318389510702727	-1.43692494369742	-2.98748954911926	0.641483573317992	-0.482571410601731	2.39844164953389	-0.0090600009600513	1.8614284589121	1.18394059986919	-1.81721484018975	-1.10658794132774	-0.425373318559719	-0.899748708888714	0.229275610833383	0.909986175090752	-0.641580614236789	1.49455815481278	1.82253565067459	0.631286545867531	-1.28962758477889	0.219112948061084	-1.07009053196517	-0.639511491923391	-1.07396943583047	-2.64124121436194	0.0384823003920428	-0.333904097785803	-0.765144706971345	1.61873660692649
339	24.5	24.3	160.4	62.5	2.11681006075733	1.24890051029359	0.00956809904312649	-1.22378018677288	-13.0368257995363	-6.93655048730134	9.97061387476645	8.37386942840112	-1.58889214770148	-0.393944493263312	-1.15389450033225	-0.123384404845791	-2.18648033101591	-3.99109317889271	0.557374455894244	2.81793816519237	-0.0767870483029386	-1.32813748899627	-0.238722604270573	1.92788778095372	-2.2700181972413	0.398664491524292	-0.377213796039802	1.7861873378837	0.122586216965738	0.018753630526584	-0.123053521241948	-0.893989416201548	0.702576868320687	-1.13831840646086	-1.45800841746891	-0.15148395127509	-0.355420356378351	-0.283880759713431	1.15244028054552	-0.167045059081594	-0.477443327254155	1.48490628604607	0.0381527379877636	-0.902648939349926	-1.16689514374597	-1.61703586742744	1.48188541109585	-0.413587932641138	0.00453556889256616
340	18.8	23	164.7	62.5	2.11118342435589	1.22994968448857	0.00884292132751852	-10.8446764731172	-4.4020329888998	-12.8253894444646	5.42604229992406	5.5220021849187	-1.46631750600373	-0.818836616228757	2.81563905043521	0.153859129594065	1.29492627593184	0.956877344127076	1.28707661512622	1.38068234886224	-0.0161960217045135	-1.5485526554289	1.43416342942738	0.0203899445234391	-0.572907867425097	-0.443091220894946	-0.831283166086472	-2.08865614410312	-0.782911423086279	-0.391341651384272	0.25060980841629	1.03759998049392	1.52931277581293	-0.25045255735897	1.3060527030146	-0.172963812112715	-0.0810130166089849	-0.759069182116096	0.154629607476165	-0.245750870387631	-0.617755894302638	-0.696363761944424	-0.607918764238803	0.125969553473627	0.502775872607454	0.928437038976634	-0.233048867487133	-0.485474754175238	0.599803988977342
341	23.2	21.7	175.7	67	2.24323570487823	1.11328699613809	0.00872298588118646	0.272334551677644	13.0450448277358	7.86598189040524	7.88800226367731	4.93415609636407	1.59408181807071	-3.83785762653535	5.57279133609214	0.396858544055507	0.53530501912702	-1.32371894672577	0.0509125306444095	-2.63813792479263	-2.25439824408079	-1.4014209206886	0.635682093472721	0.963444945673837	1.70359508016838	0.0597346327821281	-2.31928715833972	-2.68250329227842	-1.04877701791465	0.663274064802601	0.63152900370946	-0.52344766143797	0.708434343199447	-0.739361760478988	-0.741541191384291	-1.59154351410681	0.472696062539068	-1.38538350392231	0.606455882161981	2.24896846925809	-0.333854330742896	0.891298852874696	0.199528260269957	-0.430244545642905	-1.24827555501319	-1.23205919154538	-1.01712147376985	-0.253360482513844	0.603313887728034
342	24.4	26.2	170.3	76	2.12408246142178	1.17359070028447	0.0086458994543304	-8.68149434227	2.90360626522957	-0.309269175156626	-1.53293982229619	-2.03153799388984	1.03034639405495	-0.501465955084724	3.86754341887372	-2.11682260350272	-0.428982950513374	-5.50892489715513	-2.06457752955234	-2.44562973953677	-3.60825189469232	0.852041206014513	-0.0279061309041532	-0.937857375688245	-1.1083523540514	0.436672640448096	-0.341319068516721	-0.402714296407685	-0.0429889276497813	-1.96839552599511	-0.122967733581195	-2.61465927551197	0.858642803787999	-0.237775902290758	-0.0897275032623581	-0.0433182503769494	2.76040456495748	-0.592174179256961	-0.316336591635714	-0.0815239131798201	-0.586991076873464	1.4300945639392	0.672668103158241	0.146355017104668	1.00259718977713	-0.283780905056771	-0.0820341740108992	-2.01583174024255	0.352039231877714
343	18.7	20.8	165.6	57	2.25556210809404	1.16398576865604	0.00875185663762215	-2.82645479587213	-1.34989921812747	-22.7769997927238	3.97281883803424	10.3054541590764	-0.864849226440205	4.69033885155155	-3.39423534625757	1.10071799125337	-2.08827020792722	2.80958064032224	-1.02289637617267	0.683164877026841	1.16335956333388	-1.27488643302472	1.31638072156384	-3.02377659504204	0.0198876519655034	-1.65900303083032	-1.26968182422315	-2.66753563077326	-2.22978674039005	-0.155899356738453	0.142108378948859	0.40932999130465	0.667389541013026	-0.669179579038294	1.07317256461177	-0.317317056610732	1.36086446170764	-0.61536529081852	0.376333034390944	0.156504198756812	0.182569700415755	0.0803105808981338	1.74259153985073	-0.992178699598207	-0.0464513611000684	-0.314169802595381	1.22179365532623	0.575042580570083	-0.207489132539714
344	23.4	24	166.5	66.5	2.39234880514348	1.15469941755884	0.00974359285378459	15.9247213134381	0.87135186871194	0.290465604293386	7.36947905917869	2.11027169059884	0.428904542089931	-6.69963141272047	2.88013265322392	-0.697740497029399	-4.19220470892505	-1.37786400792085	-0.285744255146304	-1.60708965043205	1.06283185309353	2.26585352229039	-1.14142993395692	0.449265044827538	-1.5367519162643	-0.884373841813955	-0.415841554619143	1.15520653737319	-1.25068545325729	0.839177251915281	-0.646548252936452	1.19387634343057	1.05914086495518	-0.100685128884622	-0.23644861283318	-0.346577168656072	1.48106595755656	0.689605507300143	-0.950128946144335	0.105117681644698	-0.965138607990158	-0.0668474021835047	0.186429611072498	-0.664361118027028	-0.569536770466629	-0.118512257657626	0.29086082916669	-0.360300493165528	0.179072058553147
345	22.2	19.3	177.8	61	2.10113203966231	1.20675181424268	0.00923758092675368	-2.79813416257606	-8.51359535065974	7.70238877485602	-3.00126193513615	-3.27582581826146	0.856017852127068	-2.98041851908664	-0.391786473968922	1.94854465045081	2.34553528627477	1.14470394213648	-0.753848264971142	-1.56214148797772	2.32728216485386	-0.959721936267966	0.870627057924148	-0.956025068808996	-1.09550122914974	1.45949437020265	1.02124228363807	-1.56884790508455	-1.08317831200689	-2.24402349039678	0.730990079605044	0.643487170755935	0.221553362665716	0.283096645078068	-0.903039316302408	0.095253030471683	1.69392260911431	0.471001579542689	-0.132137770780399	-0.654929288954201	-1.15709502235918	-0.0738483872640618	0.103681318699752	0.552528000711959	-0.468819006983438	-0.0940188215702143	-0.421899628677363	-0.705673466093963	-0.336552385727287
346	22.7	34.1	171.2	100	2.36944811308112	1.17021958782033	0.00884248847310005	3.30740755054909	0.977482937966747	-5.56867787878807	-1.93658574724477	-0.891973842851049	4.91451753790528	1.05395020350235	3.98038784816341	-1.12170740231095	-5.04823831934154	0.128420495003722	-0.174487920341556	-0.410303168857772	-1.04285694136752	1.58206546118897	1.77961141643575	-1.90094161906151	-1.39882130819901	-0.769814111743736	-1.63286531581655	-1.52336244028124	-1.4787669379103	0.369964081497433	0.951534377276614	-0.162018706930625	-0.0189586932322465	-1.27248084399917	-1.09855276159994	0.313934486608119	-0.187317230731002	-0.296531328725012	1.27027309373199	-0.425584025518035	0.166393907725108	0.820319250968611	-0.655548740225001	-0.369345931194129	0.194525172046168	0.552923099938504	-0.0538847135024437	-2.06411134407669	-2.06988152381942
347	19.4	20.3	171.2	59.5	2.40826231334676	1.11710225685785	0.00873809967730165	6.88230312257311	6.79276161979124	-6.38496470138345	1.36164737868607	2.56355738255255	-3.73038199867824	-9.2581778437088	1.5044024620105	1.82028251728665	1.00852140838695	-3.33478175301746	-0.261233857581502	0.0759869998249092	3.7279942073657	-1.34734198513214	1.88637225325704	-1.77166059927183	-0.841294576515725	-1.68843620405898	-1.38863749269256	-2.01911028772491	0.25729296320032	0.544020947211658	-0.507926395761203	-0.741294582034316	1.22633003730326	-2.75498717285775	0.0330447686545802	1.74693563792871	-1.28861678675939	0.923604638238746	2.06233684028942	1.46732327656094	-0.513978976980039	0.789929679170215	0.284981758984247	0.000458973821530477	0.215342227504701	-0.666204310201914	0.394765851634155	-0.480095654115403	-0.68229020249469
348	23.8	25.2	169.5	72.5	2.28158903527333	1.15609375043254	0.00954063173647873	6.16655545013671	-4.60472106330625	2.08526887542019	3.82334715588431	4.62962756515822	-2.48841375322672	-0.56741315258969	2.42180918762462	-2.02832809952946	3.71030141770693	-1.98200398424905	-0.934089817524102	2.1349423824434	-3.23518106159919	1.00287170937585	-1.7237160962341	-1.70542000772375	0.816999630181107	-2.11660100677496	-0.10368452861201	-1.62603764606071	-0.686899824575321	1.88173268401719	-0.335312517551747	-0.501388089729839	-0.317854635045874	-0.579113039252654	0.415045233658946	-0.324289777185205	-0.612726888563055	-0.250443106459889	-0.600005250889199	1.9364711467347	-0.0528261389680564	-2.37245377486781	-0.516615844897966	0.495743274696073	0.820801184411777	0.959282541760439	-0.563040678790894	-0.0970891903810816	1.27010164053363
349	21.9	21.3	167.9	60	2.18070487874328	1.16450649900782	0.00999639168040104	9.48414621192569	-8.8211341849175	12.6925982127798	0.923095606856024	-1.60244288971507	1.14267516569668	-3.78087735215283	-1.67407410720358	-1.10937765771803	1.9713396972751	1.90879451101868	-0.0475919612914517	-0.591763635564199	-3.75330142434297	0.363432776577156	-1.66672545394527	1.96934415348844	-4.33120098060351	-1.51151291758997	1.63870031341198	1.92571459282355	-1.28515634872642	-0.516319920354022	0.683817075192864	0.0604728451732108	-0.993546783236451	2.28234615449768	-1.44746607485914	-0.222644877315941	-0.0827973059356519	-1.31063752834664	0.0617701709725557	-1.71315555171633	-0.0828502317589192	-0.314285978283086	0.102253627510243	-1.38605999116028	-0.610595412370787	0.312818782868242	0.505172291355537	0.833184822566139	-0.518521136884651
350	25.1	27.2	166.1	75	2.13984309539792	1.15820572718782	0.00859875802949502	-3.84412994913524	3.43986024190539	6.64473530468151	-0.573975532416457	6.68576748781823	-1.34877028913645	2.73076525853149	-1.14612883442104	-1.3876408625163	0.304788084307056	-2.19517643811154	0.0741960431271191	2.2502309535676	-1.59286921053435	0.621735305512803	0.467853123491818	-0.735360311180445	0.0417679611670218	-1.49032896848143	-1.39355860125599	1.03613457177406	-0.770619166075384	1.29718304387797	-1.96136655542816	-1.9690857727458	0.547831479959608	-0.285699367166061	-1.12124981606734	2.61664583441041	-1.82673923052369	0.552414106677429	0.937265215213263	0.379971618045938	0.109010252588979	-0.936235060102328	0.615843708011727	-0.0437701409780172	0.904251028394292	-0.122211582160243	0.597494126067819	-0.592428813789524	0.302210495267997
351	21.9	20	171.2	58.5	2.28845782024258	1.18397493887017	0.00974647735614587	10.1772555017712	4.22599178932609	1.63424376954346	6.78040049717553	0.22248627772887	1.01324081687895	1.2572979699714	-2.97267314023726	-2.25279192752242	2.18274085477914	1.44377136179678	0.0317986377548417	2.484674547926	-0.540777241643102	0.808587264438351	-1.5235235311556	-3.82668772451809	0.461071239624026	0.33042052962446	1.24164590465115	-0.771786618813899	-1.71287262839425	2.35640307151835	0.160756823021985	0.074325169291114	-1.252685453396	0.164532495920535	0.23657554361224	1.31808248929423	-1.28557699755419	-1.11131150563054	0.205645349146016	-1.00720611723286	-1.05035616948664	-0.129145979065255	0.244264117980395	-0.618935195100093	1.38197421066717	0.633872223818416	0.577640405421066	-0.386460949140729	0.873827182818292
352	19.8	17.8	169.5	51	2.15209613474982	1.24569531372973	0.009302047186286	-2.00955900382874	-4.81356831468319	0.840533868921747	2.35472581852721	1.78773883167419	2.67840629538188	2.40549707698639	-3.23952692130319	1.79417663173374	0.509017144671645	-0.777941394868076	1.8352700154272	-2.99099714477099	1.83804948285079	0.471664740201264	-0.36688829993976	-1.68507967117805	-0.645288827712466	-0.364683572279112	0.604356074759095	1.27104284362889	0.5709992993119	-2.13535297337556	0.413368249087682	-1.49937551236267	-0.187354922041393	-0.0231157653695303	0.531200916003213	-0.070405358202048	0.415304641756537	-1.29417055621705	-0.53575007441792	0.113884643642293	-1.10777316844027	0.356226214093795	-0.0836061267697949	0.640371806179254	-0.272632353587075	-0.271933314654242	0.770536255453284	-1.33745752881602	1.14627314781505
353	24.3	20.9	160.7	54	2.21685450979489	1.19321164005832	0.00908084539431369	-2.37669532527722	2.06179901775405	2.33715133195094	5.94062624969901	4.1422238563023	-6.50412562619299	-3.67312992973016	-2.76492160643583	2.49240964760961	-1.14834422036841	1.00380638783755	-2.36645040055981	1.24882973925858	-2.53571932440498	0.47566657049165	1.24583991849301	-5.97485748885234	-1.44188005456835	-1.84421379120774	0.533847516929263	1.23243012179516	0.698579792508799	0.397781966740145	1.2229246916774	0.483973223267976	0.0887092914953297	0.524129828611589	1.35749041503956	-0.370046531732926	-0.513605359513313	-1.65388445644524	-0.0305537412341376	-0.185673014416001	-0.717677259314832	-1.22024680963131	-0.88489717905873	-0.267466619734863	-0.262125195057197	-0.662586618612289	-0.55382087130788	-0.0605471079961223	-1.48391711235026
354	34.9	23.8	165.2	65	2.23588951424912	1.1965060495035	0.00917966928361973	2.81564233282906	-0.182002100678518	5.85451645438009	4.09056207186459	4.67479949202635	2.66427106488686	2.46197784096044	-1.87532619325684	1.38403201064423	-5.40770444206421	0.471355687151869	0.883505645237792	-3.7585306244795	-0.605394009050967	-0.814640809577884	-2.29777931181908	-0.218355973603507	-1.3807999223989	-4.37683890712031	-4.38781425425455	1.48448123738533	1.4635613303849	1.20881696617045	-0.564471901049236	0.727526995782982	-1.12437783894985	0.83268058312054	0.659450435852616	-1.27198575013714	1.71837270697287	1.72452054486094	0.253902764107489	-1.65866674121742	-3.28277092740012	1.74349030047162	-0.857253597141159	0.316009658930967	-0.56936223504724	0.187167182820654	-0.888995728977942	0.839788682187912	0.83306723717081
355	24.8	18.5	162.7	49	2.14845343828054	1.17982933787388	0.00889158450148166	-4.45506798690536	-3.24448262895788	-5.68657206164649	1.36229291149949	-3.69180436728785	-1.67399937177395	-8.40918573539572	-0.980042816990468	1.08325393455628	1.37531579816946	-0.564334433084645	-0.45186909500924	-0.170743454161469	-2.36915312902233	-0.325729408022194	0.86220528770497	0.277096528661603	1.88417704832518	-0.0556059916608074	0.524177751409854	-0.514568363626902	2.66572246186373	2.49305788878345	0.309326112150886	-0.279687696556517	1.06972521387674	-0.34991570990485	-0.751251772724773	0.106433078745387	1.22911119074467	-1.0509721437851	0.98601037723395	-0.700858298510838	-0.086922066778182	0.554350184936316	-1.14808939463449	-0.51457530669628	-0.570074065604914	0.934664597272552	-0.070716243578838	0.578986238856565	-0.956667696007677
356	18.7	26.7	168.6	76	2.26038750991307	1.14845563475392	0.00831366256567329	-6.63546187239767	10.4786021883046	-3.18025329495031	2.19740805941196	3.9947211145507	0.422667239192274	-3.67781582885944	4.85203703316711	4.68035511517595	-2.0347486618115	3.08934155520868	-0.324872136553447	0.619685332338052	0.661705005826644	1.94956352451052	-2.28496292399563	0.380057658139866	-0.409587547525013	-1.20582364947338	0.352060996145877	-0.993850902804539	-0.123899806079826	0.0972565699685721	0.168988820028725	-0.491606726376244	0.46490401532565	1.59900277664765	-0.0293882264599499	0.553421795289749	-0.275525782241614	-1.08639946745324	1.27026811039273	0.302948713326549	0.402756667740929	-1.23221294605597	0.0203582718003334	-0.193337748356741	-0.195424743622635	-0.726821812776679	-0.872270101006185	-0.298616085310515	0.185453574793199
357	21.6	19	167.7	53.5	1.98205411491176	1.15317881863162	0.00946023718364757	-3.17800669872869	-1.68556213113649	-14.1056103481682	8.80276630477778	-1.04152844937212	5.09737226777827	-1.02689904514642	-7.49328155211743	0.524366050067779	1.30725616268213	-1.6634150639544	-2.67001161037616	-3.23073479635453	-0.81362584871613	-2.18535480882394	0.187786217455547	-0.71584098744864	-2.4705498169218	-1.87936924681508	1.00200822805153	1.6288190918546	-0.509362414407254	-1.5753332761771	0.0950585662534563	1.03187978562642	-0.427010063435021	-0.451894237087398	1.51899308253962	0.0672702611589244	-0.810013487253433	1.12448685089658	-1.29278084145876	-1.02582628471453	-0.959820288712609	-0.734376892882647	-0.502627829117672	0.473888156417899	0.0668686859856334	0.361384532858947	-1.46031012816475	-0.407694345110473	-0.66890851330171
358	NA	22.1	164	59.5	2.18739220778177	1.15599243439493	0.00907291028545849	1.41092671832725	-5.87605915231217	0.945212178840826	1.46737548773042	7.04883610322634	-1.58249783725953	3.87209272495815	1.01430405688095	-4.31837546240085	-1.16153067921184	-3.95245481249447	-0.23058224402874	-5.53268163013245	-2.82625855053372	0.663913869671583	1.41475112837275	0.996112838120612	-1.88537569316162	1.2812365772479	-3.66689439229927	0.225524283208769	2.46300457584623	-1.68568059971098	-1.89060702857313	-1.15259489655585	-0.948362642715018	-0.487387337602178	-0.220852840089994	-0.378955592748909	-1.35126600660571	-0.332881316202821	-1.82608957171993	-2.00901853963195	0.0505070417713013	-0.135025374597142	-1.46741785621883	-1.29281157383051	0.733237222615433	0.267593297071178	-0.00662183495512349	-0.866678591681075	-0.297844771430496
359	29	20.1	167.6	56.5	2.12736024755808	1.23319823270894	0.00995825188147826	4.45528710454709	-10.0397341459593	2.38490722276814	5.00551855632033	-1.54649304551892	5.42090196143053	2.62780043438196	1.82556462680168	-6.03401488388733	-1.96771079414939	-2.22932937344877	2.03777192064621	-1.11545530533763	-0.666476185476907	-0.470688064517912	-0.145279157408704	-1.0308660815563	-4.32485236111972	-0.0629950064317469	1.02302962304973	-0.5578927664695	0.169196155247062	-0.611141999585758	-2.22805823237992	-1.05913082942937	-0.147074288330751	-2.86280373529631	-0.277666133049501	-2.26887923499029	-0.370227147753825	-1.75535369917341	0.163335853776717	0.741131430090226	0.714108172018558	-0.681959526790401	1.2932774774397	1.11306233028448	0.677970537539319	1.28906134065479	1.41307427239301	-0.172887335484741	0.173007402159036
360	19.3	26.8	166.2	74	2.41620295351482	1.17272674464046	0.00893332117501612	5.17947028195478	1.8622906853079	3.34546235368189	-4.07052715159606	1.41305178874755	3.78994018760755	2.06877696645695	1.9378872150165	3.12167081627492	-0.188673576019799	-0.243722898231664	1.51740255229462	3.2583632382685	3.06309078174563	1.91282229625049	1.66861686052512	-1.08728079476624	-1.52344634498406	2.74578317569661	-1.82368041788015	-0.566429993901639	1.41373710984416	1.21559855732636	1.23371944513074	-1.13523303383539	1.71849462871045	0.360742239003694	-1.52725514455988	-0.20203001980973	1.0376334426947	-1.00782516582885	-0.352432028305041	-0.58460658055642	-0.777034655008122	-0.333891629586272	0.0976015985084051	-1.37109480724868	0.0608361136645095	-0.148150501607814	-0.190649879263959	4.35652361647776e-05	-0.958588863731206
361	29.6	20.5	169.6	59	2.28638906587629	1.09308201040156	0.00776741615666476	-11.1052623368046	13.9115418382823	-18.0538806156171	-6.38932293961074	2.9583191782925	2.21546735611031	1.74899896783504	-1.22816005603828	4.63709280121307	-1.33328895394959	-1.20189702619756	-1.84782549835304	0.101739096820325	-4.33803642574671	3.6646115887379	-0.411278892985011	-0.663931913391309	-0.468275083647672	-1.60713816480886	1.93154416348476	0.957297751517689	-1.60359511746062	0.773348114872973	-1.35136012508205	2.53702908154487	1.9228411459912	1.28498058749492	2.18554085252205	-1.27756636871172	0.769046081384386	0.16363576825341	0.744177554251835	1.1899485826451	-0.201269802787427	1.75063441828122	-0.798468326669169	-1.50376701097821	0.0907907500067814	1.00549236464133	-0.940342361387606	0.654345644465843	0.0932603924597259
362	21.6	21	176.6	65.5	2.18374038873897	1.16495094885027	0.00861845840713184	-2.81404798413535	-1.91842835672358	6.45715925451658	-0.539660816998626	6.23319218288457	3.57076392886366	1.97487157808538	6.26535824914005	0.0600095488721939	0.549404305161117	-0.283354448930499	-0.528562947939885	0.810631697114167	0.00489101480989332	1.20488164420588	1.96350293779172	-1.36660622956712	-0.213139685462105	0.537496730804319	-1.50758297653528	-0.259362316329163	1.29481116553523	0.644138845401348	-0.493909833887518	-1.27240267967056	1.07795777765325	-1.2536399724509	-0.671396182056773	2.78158017895103	-1.61192770565757	0.420073148683209	-0.33794765019928	1.0154743626667	1.46621969230762	0.758769067296763	0.406448648346913	0.127160630372436	0.893362796528806	-0.155738314703994	-0.390382760043109	-1.21149668046263	0.467519433118775
363	24.4	20.4	173.7	61.5	2.27543971207778	1.18036628201046	0.00932601535484297	6.9677310706059	-5.73856827206144	2.53127506073486	-3.84231547899623	-3.64918184998288	2.13516062519739	-2.66707720637662	0.02363377356952	2.10987993922278	2.26609071682477	0.604279985380212	-1.23182329716049	-0.281152316075774	-0.263541861610951	-0.230109123877102	-1.22992716359738	-2.56602851716703	1.99709171677782	-0.750287500405983	-0.953342378102809	1.47191042813143	0.602844554053592	0.451958812490122	-1.24782354554267	-0.639230795369193	-0.252526906101715	-0.700585183374391	-0.521827268806644	-1.51456444653685	-0.288288242146982	0.258270208877301	-0.0344341731437221	0.0785973257986068	0.521657949583031	-0.637404217868506	-1.33559690705279	0.165407244638319	-0.0369831379986604	0.0793269625833307	-0.556399165006764	-0.308866869602007	-0.533387240239859
364	25.2	23.4	171.7	69	2.23324847076082	1.19489640067863	0.00831001738492588	-8.63565203297492	3.60304144124668	5.37479947808018	-3.89378324167237	2.27779976459188	-0.916766507610798	-2.40254982315158	1.02500858592258	0.443687610771446	1.72637616249171	1.28674510062419	-1.58327735236372	-2.69827818005963	0.256119545986764	-4.33791622455839	1.77847478261629	-1.41514151680701	0.0172258497479171	0.50704611093064	0.0505878330086738	-0.921666209381141	-1.47213891102572	1.82945881729802	0.958542780523127	2.8404069732182	0.81988283912633	-1.06402867290202	0.609400957649731	0.374035571601378	-0.243694092118017	-0.943290927977195	0.415815151912454	-2.51595425212546	-0.099944712055709	0.358252329454067	-0.85157105518469	-0.348846579724104	-0.259185787287181	1.01587221756606	0.953139124208294	-1.01921114347295	0.206540396396949
365	22.5	18.7	168.2	53	2.23061619855296	1.1614053909245	0.00880294395207603	-0.929879261472816	4.71200329857719	10.5305402256825	-2.19691850150899	-1.09477304951433	1.13655411100019	-1.55110588001283	-1.97362387713673	1.98147572521242	2.9458254089387	1.13474245506095	0.574709371762943	0.523877213006557	2.02426787070066	-0.0308800136258205	0.977013136832449	1.26889678084501	-0.478939605553378	-1.32666211850327	-1.23392124954877	-2.75300369526223	-0.939608035606805	0.242992483517306	0.575087373249656	2.02349385331953	-0.760059212637513	-0.824567647400946	1.04579300125692	-1.69370485255696	-0.0341032725433827	0.231714820393254	1.49392382611202	-0.366822131627004	0.515721912270346	0.358653212445022	-0.132160877067787	0.651214675234807	-0.723120878438049	0.177332425015686	-0.330085738906537	-0.585327127335717	1.03416017298771
366	18.6	23.3	166.9	65	2.28120405573858	1.13118036829876	0.00903691212071244	2.46785453257124	-8.76157270548296	-2.20944080137456	0.828511971642456	1.47391479069525	4.14883172130281	2.57162894878087	-2.57995388330349	5.01240022909225	-0.623616869759442	-1.66114204507988	-0.202131609591745	0.79329785516954	-1.46315238571959	-2.40085526446425	-2.12517691193428	2.55555261706807	-2.51491532283329	1.02650495611629	-1.31027239987398	-0.689828450865649	0.595154874433176	1.55892286932981	1.56741203301513	-1.95292051161897	0.388794364936839	1.51659144698073	0.370032719875348	-0.908351971676975	-0.911977580782909	0.673544208494697	-0.513088529007178	1.16164004403943	0.672547571609549	1.98121716884834	-1.22365693513497	-0.20744192101324	0.695260598463067	0.971933978051547	-1.17300857238765	0.11621239602172	0.659607205537841
367	25.7	27.9	176.5	87	2.26206586804687	1.17035259546852	0.00892423957814068	2.36147738305902	-5.84071070289669	0.692812652882163	-11.2020717320402	-3.83547664604096	4.1080562924144	-1.48848336133326	-1.88912803865826	-0.731383106204478	0.157136721933227	-0.476165955480244	2.13341593536266	0.261808444094924	1.57691556388238	-0.35526027833078	-2.72411794970882	0.0650500355723832	-2.39474426511961	-2.68372930029196	-1.21323445597407	0.999377237519612	-2.03832032250895	-0.325715022194905	1.86266460835193	2.84215107304871	1.57003858174621	-0.398844267349347	0.214403952756151	-2.17005595439825	0.626232635241637	0.504217129653466	-1.19588515723639	-0.414300541516619	0.706801760717284	-0.0245885171337495	-1.0030735391319	-1.29297139773655	1.09873628805887	-0.653023818532453	0.0518556001036494	0.275628172753576	0.204524637071085
368	27.1	26.2	167.6	73.5	2.43018680178673	1.11844148436311	0.00904778663352819	15.0142193103934	-0.693621503258071	-0.192334369600075	-5.49977410410567	-0.809514795754697	-2.89163900659981	-3.20160986982392	1.83372586049633	2.27869403176051	0.571056953991424	2.01794846821025	0.706589633350118	-1.62610554643647	-0.222535346427304	-1.98718860856002	-1.08455965685998	-0.0926657895179082	-0.603942622849545	0.699104148089399	0.92984620921778	1.22573356378884	-1.3478333451863	1.71880125449938	2.53436319833589	1.73144327772776	-2.0723980913815	-0.368587372050942	-1.68360222837885	0.589216750331962	1.45876221684754	2.11572595790036	-0.671033882028937	-1.65101351469509	-0.611713731635797	0.179480781442483	-0.475499363383782	-2.66890718955182	-1.18947660611639	0.0889354192663448	0.00267998583212639	0.172898998388053	-0.731864211963893
369	19.2	25.1	159.6	64	2.22359534861171	1.05645934958365	0.00827473095757227	-2.37787022639384	7.73088368901929	1.21057658712626	-8.55396427062099	3.15440199381259	-3.38861957831434	0.786561899607111	-3.90050476999904	-0.129751680581957	-0.989419419038867	2.6057285049698	-1.20817010228937	0.347791683930665	-2.7371597476688	-0.591945740888048	-0.213896000671777	-0.470834017003749	-1.74804598844292	-3.08121383959653	0.525910703721584	0.827097410652774	-0.685150376543804	-1.72193236867008	-1.32908834386411	0.547357171325365	1.48860962579028	0.103063938209042	0.00723312556802794	-0.286782725797364	0.332545839487099	1.79100068592096	-0.322404965863627	-1.0557763004742	0.0574466449171486	-0.14762477811805	1.18776227734362	-1.21638777790853	0.189932987192316	0.61262239185524	0.408964778256483	-0.225480257962982	0.30554590666026
370	20.9	23.9	163.8	64	2.21701188881392	1.1672873894733	0.00933959334395266	4.77984147721598	2.18032351226849	-0.789244975707324	4.16810100574041	-0.709138518110696	2.55211065825086	0.880959261515674	-0.284088038696966	-1.61267522614589	1.12277507171644	-1.84176484594965	0.767484693148288	0.220572413585783	-0.832957954791708	0.491001517698972	-1.24782347908338	0.0936375573505981	0.559291060000549	0.434896335600566	1.63709120024218	-2.77622092632975	0.927783594624593	0.695494156274788	0.253327816904841	-0.38117258280419	-0.984434792225891	-0.609498445362003	-2.92699379632295	1.50895626897476	-0.213197080750236	0.248337670132012	-0.233388192882327	-0.208282843301006	-0.191181490658539	0.464341910072927	0.583680643951314	0.046389807251561	0.505249225970706	0.471609963007148	-0.684012665586634	-0.794325056046949	0.213607117040411
371	18.1	18.8	169.4	54	2.3258448685593	1.20817126483004	0.00973846821138468	10.0291546789377	-9.36685959242708	7.98421347208699	-0.127616378409871	2.2935709753875	-1.83156102355345	-0.602934640967426	-0.542209521410724	-1.50669862162148	-1.37863883528438	-2.60838953717283	0.540976121868734	-0.504256402632225	-0.0240855142783888	-1.06122466559699	-0.651957863996075	-1.48244503267158	-0.470684559631078	-0.646024072510141	-1.47109656731089	0.764794770222172	2.30442679245368	0.194069874788792	-2.2366403095892	-1.40334495236771	-1.29227424718579	0.159145408782299	0.45952779931475	0.799307379856711	0.0906210502610071	-1.4307638678866	0.146486091211195	1.23077614920643	-0.550575677708038	-2.36854006937146	-0.0723260090256723	0.287134671022864	-0.13301899069792	-0.536496366759328	-1.14193083373986	0.675468855449052	0.2184057341991
372	19.4	20.9	168	59	2.10346728544604	1.23065167772719	0.00981674542955473	2.325097110171	-6.43248556256824	3.40522434403105	6.86804957581944	0.415807959158485	-1.38137165518565	-3.16935025894076	-3.60485868551982	-2.050209794763	1.51999888245439	-0.365207898853991	2.17666526168699	0.378784752177358	1.90513113356889	-0.505190466111118	-0.988503431806186	-1.49749807893096	-0.460663295054081	1.4081228605001	0.735105564213987	-1.10815949798407	0.870984368626075	0.464354782160457	-1.80773273311927	1.90148424505376	-1.08552970250608	1.20907872666304	-0.650922175770644	-0.476585770818602	-0.00800104457090603	-0.490246718209492	-0.290954248977857	-1.41633615232253	0.483611521505625	1.29920636914985	-0.470046034026936	-0.0728092977773378	0.563573354861632	0.688332956443051	-1.09568782311513	-0.673420432202813	-0.129880180166656
373	23	22	170.4	64	2.16688160418198	1.11714953114111	0.00850042126719213	-5.90169684279354	-0.414823294384681	7.00448482093407	-8.06764905226054	-2.02295990895026	2.22320396486842	-0.247544843330414	0.751015388291036	-1.32370022607303	-3.88696941368316	-3.31915907972751	-0.98393149061637	-0.500054350199168	-0.787983674508618	-0.468925416023519	1.89243812611408	-2.38328693799788	-1.35739630171802	1.26855203844786	-1.64036567390859	0.688669066185787	1.94992548841227	2.20792184173065	-0.163197729019788	-1.79136381257423	0.358877989088124	-0.843495324112531	-1.05866726748579	0.00779844361081433	-1.27468958478505	2.46039733498013	0.547695366785105	0.149552505407223	1.03926992547362	0.0620760513017868	0.99606533134888	-0.546257078861251	-0.289666393654862	-0.446787608358489	0.0551495568560895	0.63538787987209	0.766703281866305
374	18.7	24.5	163.5	65.5	2.21262044429227	1.11037961351107	0.00851467588027749	1.27936370314754	1.90071208083808	-1.50892777783243	-7.73002315580794	3.30211470281974	-0.631742477455081	0.294407414537178	0.725205530016063	-2.83068009187388	-0.100552983352564	2.41987433347769	-1.08277309679797	-1.11367454787275	-1.49089010556182	1.36448606912584	0.451890523009637	-1.09274974994755	1.25156532543947	-2.33055341877758	0.660374840749596	1.22437268400789	-1.03464324418473	-1.49897091796712	0.219496113672426	0.534800949140744	1.34368401280213	-1.10925169222088	-1.17566081556225	-0.149871040576688	-0.0497025072331414	0.217801825680617	-0.32349236903949	0.0928897347209886	-0.13666923284985	-0.232249334845798	-1.12340028946252	-0.849240630750742	-0.525197754334434	0.775867470305426	-0.845296266015285	-0.989267175456958	0.283724307791407
375	20.9	20.9	163	55.5	2.26750576899318	1.08506419029104	0.00926337021414961	13.666759975779	-3.6886366728178	27.3843540530055	-3.37504549969658	-0.630304702595521	4.2280620069728	4.17967429680412	1.26008943833277	1.3024929946423	2.52143022056114	-1.52045015208894	0.404122199267562	-1.46790475989886	-0.759444061633076	-1.34668728469612	1.48384945221451	-1.26152960309407	2.65767943298667	-3.03612597324905	-0.34258536914322	-2.00764299456849	1.11418772922007	1.7978931871025	-1.21278318971509	2.72440341893614	1.10382328449569	-1.17679572737	1.071639403973	0.824701190163266	-0.529917747760335	1.23990120272376	0.726154622818282	2.95758367226081	-0.0027742099387744	1.46738597782964	0.920680691181126	-0.83507214355479	-0.253081633153226	0.37588276229005	1.04660940685072	2.29460189820371	-1.21737920943289
376	23	22.7	165.3	62	2.02367867297444	1.10873691110913	0.00829894802590144	-11.2817469241651	4.65609224107834	6.69672839542455	-3.01738256622663	-2.67084807554764	-3.71679202124694	-5.91606575496284	-4.31589409503382	2.55079189223593	0.48776840418341	-1.19634050513544	-0.522492624482787	-2.16750357989733	-1.44337187166598	-0.906065296502256	0.945111647940115	-0.699045361008244	-0.866847654351469	-0.293046389281064	0.764920943508389	2.01858843338528	0.0287224107773414	-2.2273974669443	-0.0956266429331057	0.330843434735063	3.13054986367542	1.46629350377313	-2.73640787263081	-0.0212879523563126	0.838957038022204	0.882175386062369	-0.485168072592384	-1.52256048246092	-0.494553378552926	1.25352832726489	-0.57279917138654	-0.420663137211349	0.0882163697421122	1.22679878105549	0.76335616965693	-1.32425869767139	-1.12693468238099
377	20.6	29.1	152.2	67.5	2.2722838222549	1.10600294520906	0.00811811752187398	0.759356849862359	6.62247848460809	3.13332331102538	-15.5270415684138	-0.77324781470356	1.54774114193608	-1.41981610515234	2.43803862430861	0.343850934073107	1.10937105976947	-0.131067804445445	3.90504614069511	5.47298141158656	6.10460968256378	-0.81774997360514	-0.961109706512443	0.964659949348207	-1.3817813820932	-0.906814439826232	-3.37137733318904	-2.15907152192939	-0.818263457783374	0.511252172221131	-0.926495995855984	0.0810635922664245	-1.40190205204668	0.110392069255834	-1.35192128863035	1.84529056054457	0.093516200831702	-0.157055765617317	-0.320378526411391	0.426583863416698	1.17499980661429	-0.722913384747214	1.75274325332008	-0.606278656550041	1.48342259105083	0.62167026031814	-2.64463376312901	-0.892837508606971	-0.535240002710913
378	21.8	27.4	159.2	69.5	2.58461872408667	1.1045593567326	0.00834412254486705	11.5229726127093	16.8108684391468	-5.00006693779504	-7.75516644389451	5.82125447717151	-1.32910617785214	-3.78823364994544	-1.90873303347591	2.51391112136715	0.522945159980507	1.13140475854028	-0.195908514860358	3.16089661270297	5.4206030998591	-0.0585357682178373	1.47260019884726	1.13715236839573	-2.39908396739751	-0.276503033968892	-0.0845779056186788	-1.58843643067185	-0.395650326718796	-0.902925944401991	-1.29542276636844	-1.02710239454655	-0.908374271488957	-0.770076379733165	0.297321523864178	1.76871792537491	0.47010517465063	-0.352510010997079	-1.04785811605682	-0.165999927109764	-0.867706580118535	0.966934402442813	0.424683744292298	-0.793139454713544	0.194745035247288	-0.738124492687875	-0.484168413063673	0.820956546011384	0.0130807004791061
379	22.1	32.9	163.1	87.5	2.1469601106196	1.12915325345748	0.0091378115278026	1.79774857465291	-1.22663060743391	4.74859994948069	9.51144778695817	7.78507070840843	-0.900655728656243	-3.29763890444382	-0.802781245758612	-0.908139070948873	-4.3266218748643	1.03074398462363	-0.386856104424021	3.47669476242927	-0.958948852479404	-1.32820724248066	-2.68708557513395	1.11717947341756	-2.02581464351899	0.881540258429329	3.0046614072923	1.74045052441876	-2.39280475897374	-1.05961682816704	1.85636706498921	-0.342819512368169	2.14042155525534	0.542474914416557	-1.6117258441511	-0.865804449353851	-0.354454051347045	0.178297436856621	0.0073823397177552	-0.378213194030308	0.316327348578921	-0.497018401327386	-0.918846153730053	-2.00840650531	-0.229455535478874	0.777117603286142	0.38936922802968	0.129843341806353	-0.95705304224296
380	21.3	30.1	172.5	89.5	2.25927792054173	1.14671784353014	0.00819507548550474	-4.72505703257523	4.6451837749213	5.48478105469693	-6.69198039907809	2.5354106904358	2.5494780062421	-0.757012948528496	0.765666010247009	4.07361493082382	0.946764349200036	1.54376195310118	1.93904061373742	-4.79861454119759	5.17757844774273	-2.3937292880441	1.74594182340617	-0.216446122613497	-1.59833426860339	0.314824091127592	-0.689751367581231	-0.503582112319147	-0.495634379479368	1.95932149638881	-1.45765288203809	0.59619229395178	-1.02982708176205	0.6387042441279	0.325993539043045	-0.246536671996981	0.111138320218871	-1.6770914237155	-0.554914676742226	-0.592762831003714	1.60244640346025	0.334946974711936	-0.851487030427863	-0.0482835501522181	1.7178398902587	1.09237553665463	0.435041983619024	-0.680865263129484	1.07387449528631
381	18.8	26.2	169.3	75	1.9440068078391	1.21383541412154	0.00907374021992043	-14.8651938375234	-5.32675934975672	1.70857969465294	4.92180316894417	-0.608541215924474	0.00796085270287648	-1.72009041039439	1.41235822187976	-0.321455929350593	4.10825729418179	-0.644299857317031	-0.915378992936252	0.122629103281097	-3.05583991736002	0.102117126193811	2.03069939155404	0.0471231960799068	0.344072085976933	0.608471329723142	-1.44234842058674	-1.2850881526154	0.904277598618146	-0.493690611697017	-0.814887898196122	0.448524120170215	2.37458966280952	0.11520457928867	-1.01665389964034	0.755486102987036	0.595707608310451	0.682678305488671	0.100813621623998	-2.22389143702655	0.425147171038173	-1.30839019609516	0.812489489801799	0.855486804484961	0.889439308352923	-0.0854915720702587	0.593209105928785	-2.4149525268274	-0.256358034814333
382	20.3	23	168.8	65.5	2.17763883440119	1.14094573865737	0.00902664325277087	-0.251376671984221	-1.07515104617742	9.81219584915801	2.40103704937245	3.84099554547475	-1.57788557008636	0.81908087494773	-0.211812317977864	1.83414179203221	4.00195550734536	2.90965236110657	-0.205593832763399	2.42854755810436	-0.487639807505834	1.31392832180014	-1.5067039307827	-0.816612880565822	-0.317874937867287	-0.17690192698776	1.19936864697207	-0.156455390616727	1.34056859641705	-0.201747789450771	-0.192678474252173	0.316467928736229	0.827871956794402	-1.03098118951511	0.703646509748706	0.433441155947447	-0.249401278092516	0.924701115590955	-1.37885008653623	1.8076746570007	1.00559263513083	-0.319692896853078	0.0133347417550374	0.244879556208973	-0.169507302399048	1.23803367983197	0.878819468878834	0.0411309231868306	1.02988265564675
383	20.5	24.5	160.4	63	2.41761621982039	1.19712395818784	0.00952253062900627	8.48450942782083	-0.333493658481055	-8.35524095552417	7.9641293123785	6.12931120324021	1.09230295150207	0.281820768392657	1.67494620911474	-2.76463244215095	-2.97023157619095	0.586427276769491	-1.25106742049885	1.28309361048029	-1.59884678178214	-0.648508500560829	-0.415753415108399	-0.0153987904264611	-1.50084035368495	1.57770909688023	-1.37280371945671	-2.31610567035942	-0.628430044958635	-2.09098149628979	3.66198782231748	1.27344978049875	0.366171107853506	0.155387183595038	1.88418492767276	-1.00152406791015	1.03065629020593	-1.80264354225694	-0.109771816099575	0.711374599618667	1.21240886123106	0.0736726124795312	0.675219477872022	-0.152191099857512	-1.22798211835385	0.346123198728597	-0.597328151071445	-1.11854897020496	-0.178701486553074
384	25.6	21.6	166.8	60	2.21350018002335	1.17788218065105	0.00931639068098266	2.6810288773951	-0.35093538909743	-4.41041224754304	1.91966301490974	-2.96936530532804	3.09555949644406	-4.54710914534875	2.98884074210849	-2.26113999013056	-1.7846262305395	-0.864771521435984	-2.57796288656769	0.316646106719012	1.01968563309448	-3.89925523374355	3.03677813806366	-4.04863710364423	0.910891093340255	-2.29116465054345	-2.16398359230357	1.97395093422776	-1.83748548916869	1.03976184796748	-0.424179339822378	-1.0161336751537	0.231776380501103	-0.220807007837304	1.15005771112189	0.205605667800519	1.90986473387291	0.913615766226724	-0.946169975168762	-0.0784501082236847	-0.177610818310417	0.0714327488584207	0.733206823702742	-0.0838332517696514	-0.140581534365076	0.00338322712655459	0.452727923876417	0.189891445626011	0.737536780634854
385	27	22	164.5	59.5	2.21640059682686	1.2060704259153	0.00939701751873969	2.95752367030493	-6.17418264522377	5.3783728746891	3.58973807398024	1.9724543859361	2.00278359441895	0.392805094428751	2.32623499524773	-0.297371928311617	2.43328258590442	1.51101387211554	0.0950921942974734	2.80149124544809	-3.75633577110757	-3.33148381713498	1.80255145600242	1.06340274232628	-0.959771224514493	-1.97866432225901	-1.27982419904464	-1.23524530478354	-0.00103748710272526	-1.06130718674981	-1.37382897183311	1.4475333586982	0.0739835685058912	-1.67604576191811	2.13132789277158	-0.701668395048177	0.328579102544542	1.63565583687203	0.520313286958678	0.364438986319707	-0.996404585982428	-0.0196191783350991	0.332043974328247	-0.188319091073554	1.30628285378739	0.433817900449193	-1.6247002037908	0.0946211386243734	0.494470941332274
386	18.8	22.4	168.9	64	2.09709121818168	1.13219770027672	0.00877836183185716	-4.26494085107118	-1.6652224498845	-5.7877805986743	1.3780881916731	6.55288206887593	0.522442119812852	2.67682196724451	-0.491843705974871	0.568870620010801	0.775887213510757	-0.855739772771013	-0.78763416268159	2.34609919844303	-2.02171134379685	2.26462390350352	-3.76557354545817	-3.02209989003489	-0.366371530349723	0.77879749202407	0.261415717972106	0.209202956590074	-2.37398468964002	2.60013578817338	-0.581831614027013	1.19990373167041	-1.63700790840064	-1.34782212638512	1.14240402821618	-0.315650023896328	2.37667690866035	-1.56209898385777	-0.295306047431655	-2.28794696167065	0.459703589528243	1.30365052586872	0.1312540185297	0.20591037777493	-0.593277297373531	0.44109666893576	-0.505733851577095	0.877817124176559	-0.883555671324257
387	19.5	24	173.8	72.5	2.109736471607	1.21963185798678	0.00913269237876492	-6.03017156644963	-7.29685695305384	2.31061420491697	-0.543663142630258	3.25259655564871	2.32656087381033	-1.57241471058682	-2.76490030411734	0.882404915560842	2.51251492334096	-0.17940487952736	0.538893089833041	-1.8172435194527	-0.424982242862785	2.64217822080173	-1.85810275832208	-0.857221377564829	-1.6477396691902	-1.33291552246078	2.27906513248811	-1.67434374404481	0.537205352571029	0.377102234189219	0.398952729012489	-2.24635062453543	1.03697144418214	0.0397859712972421	-0.265974597216938	0.28502026847794	-1.0627346024169	-1.30195710118995	0.498192000606112	-0.126012708993404	0.544337515848827	-0.160473621180516	-0.853760797084325	-0.466340727603376	0.368825100449226	-0.181462058830681	0.470629217967923	1.63037724744945	0.481756666259996
388	19.5	20	164.5	54	2.07342013777278	1.2461892098427	0.00929033677518585	-3.15322846324137	-7.99363287287118	7.27008859027291	-0.169681498337272	-2.68099434192022	3.16823754242543	-1.20140361549268	-0.868564518646687	-1.29512465238088	-5.38901736361255	0.823276156740278	1.24350182462083	-0.337365178359889	0.138461690264558	0.680290282183012	2.88862103641942	-1.41182933120767	-1.15978948684846	-0.197623246000383	-0.553603678377942	-0.30872290060074	1.59608432941297	-1.47795617623314	-1.52711514162588	1.03135207207939	-0.616343421157592	-0.445740103658021	-0.685554821796986	2.65962974040316	-1.11060067275235	0.0830211367646427	-0.812256901017573	-0.0497157587072422	0.508414850959265	0.365258640135282	-0.227009435025029	-0.209851902993526	-1.00189436505436	-0.197236487498281	-1.24437930344812	1.23753629180051	0.0514447917061665
389	19.8	20.9	170.2	60.5	2.15563860527097	1.16471436948649	0.0088046729015887	-2.80926443426851	-3.82644115829084	9.24628716802529	-0.451976462821306	2.57253663101192	3.33860509967463	2.3159070228424	-0.725172195606135	2.50816369664522	-0.866036738076528	-0.558087399172276	0.28649178895542	3.28734525434856	-2.25644972421178	-0.936590999865234	1.09843040719046	0.0219713925859764	-0.338732477785362	-2.53847204625156	0.310263940487075	-1.32749773229869	-0.801373405571547	-1.32263965486948	0.664058292384735	0.38436277547276	-0.747025315432439	0.196551377993504	-1.67414403404758	0.674804853774557	-0.516372248055486	0.210909464293333	-1.24919821524442	0.304489587232984	-0.966105079105164	0.483591036713481	0.574351738450602	-1.10552035388756	0.0796464728329063	-0.00829192569622827	0.368193025225712	-0.272025355427672	0.134620124295669
390	24.4	37	177.9	117	2.70513058977708	1.05399762846263	0.00847312770373141	16.4287853243073	17.7252886545	12.3330787652107	-9.77997792753315	2.77352253213811	-0.67946107185513	3.37099606364507	2.57125281222666	3.16493295404064	-0.625071693480682	-1.36998833814437	-0.501131077816589	-0.832415578615039	-3.26441797610861	-0.0514478937029738	-1.76315439455222	-0.485124275242468	-1.21965031699479	-3.25072488543713	0.237790530317974	-2.09911925208939	-0.431527235080043	0.424076400745877	1.23351470109202	0.583606076333407	-0.909721994423262	-0.683225096471636	-0.621781137142385	-0.383827601098924	0.240414946276198	0.481715271862531	0.368557637557217	1.98239226339193	0.315865092939624	0.959251779920472	0.167298959170899	-1.68174954923471	-0.243046023692689	-0.647504570756071	-0.320210119480931	0.762622096128232	0.838236095553751
391	19.4	21.4	170.9	62.5	2.27525769859679	1.11368043482611	0.00824243086687953	-1.34007786323357	4.20210359602014	12.6604028600779	-8.46341611841586	1.4162943179755	-0.0629616265323655	0.615546113107359	-1.37085015263977	3.0265501853696	-5.28814820688084	3.7790054716457	-0.83779922701121	1.8675844110057	-2.73237665245956	-3.2786186561715	0.532636874863461	0.776367939278945	0.333458689154992	-0.637224993102014	-1.38042498697791	2.07156258819343	0.527502637559185	0.893657793199338	0.00980745862653512	0.906062001409839	0.325319150645291	0.422339344639933	-0.311654074863131	0.152196511360592	0.56796867104858	0.683993301265913	-2.76342152431694	1.05587417587014	0.119440334538454	-0.8770674732466	-1.24609024465303	-0.968017894080715	-1.15477153902778	-0.722098941780023	0.825417984943607	0.506068023710352	0.219926876160744
392	27	26.2	159.8	67	2.21935671630537	1.10840224030246	0.00877812874315205	-1.24006926141387	7.76581425131113	3.48580261536545	3.08874978436678	6.28184430840297	0.212045153921837	1.12735796474964	-1.132485758072	-2.38870614960264	4.90901173412191	-2.77322185811845	-1.17937392815266	1.50712099945253	-2.1382753815659	-0.118601969035386	2.34145170364762	0.405028899246396	-0.598879159150837	0.939612215946528	-1.31577878274522	-0.859813526747103	-0.231640214896154	2.03731295070185	-0.515437151313899	-2.85072130634713	2.09106895473615	0.18954563314591	1.09260680405351	-1.40196793301318	-0.414663381836496	-0.0364468113770154	-1.97617509444807	0.841898233082316	-1.00560379962838	0.759817670749418	-0.384461970925614	0.493672195574913	1.46831840721356	2.14877848295694	0.376644287809804	-0.416832256323426	-1.0737599654341
393	20.6	20.3	165.5	55.5	2.2871074837298	1.13550852798856	0.00854272573251137	-3.09059315618416	-0.0377014964416582	-0.757466724892096	-0.269693333237131	8.71766296154216	-7.28038363912696	-3.21218878908952	0.277338233815859	5.02532168454384	2.85863075109028	0.869878533854712	-1.44038033237591	-0.856698155443168	-3.2971570446617	0.0244149682002317	-1.85301981498413	-2.14764794598505	0.523462916785034	-2.16921521258476	-0.503832935760594	0.314088954275203	1.08948760184701	-0.158407411157592	-2.78332482821725	0.514554293358548	1.02072051673908	2.31250463784643	1.33208892663831	-0.792371396131183	-0.52326185579533	0.774244516056735	-2.04544026717152	1.23872405245404	1.02877544455767	0.724550049291897	0.783814668364504	-0.328273660130203	-0.00164615186127626	-0.137298198300247	-1.0925199042994	0.0177459845031597	1.37882148856498
394	18.8	27.4	167.6	77	2.54194546719	1.12117214305932	0.00936567825503446	17.1616666332223	-8.04273069224544	0.361313076257312	1.87998329288221	10.6884042285166	-3.91900517649098	-0.53274563966271	4.11668272366436	0.903852808241237	2.02866353878092	5.27617954094265	-4.49143564157819	2.77281037107944	-2.46653253391661	-1.31442045487675	1.63197490149255	0.447612010408921	1.17517336777904	2.20344752789873	-0.204527785860318	0.443178500075276	0.669410515459862	0.320361313371413	-0.481895060590166	1.32555461857549	2.34578202856614	-1.07936991259455	0.391312195251323	-0.159784102322984	-1.75598287886666	-1.04691646277226	-1.02357921989304	0.0875339702617	1.15701357703094	-0.10467118321946	-0.537508777211024	0.657733888529635	-1.43967769318706	0.176175249225236	0.8154203690017	1.68802192830347	0.0753288153541254
395	26.1	25.2	174.4	76.5	2.03494088846093	1.1668892009788	0.00876065442360937	-8.89789279015297	-7.45517891021847	7.39501298917532	-2.43491941736028	2.62519288895382	-0.757202452037402	-0.519194984541011	3.01955284141485	-4.76894696689903	-3.04558004368286	2.4335506610451	1.15930403989946	-1.24513605436667	-2.0956020241599	-2.69585730869609	-1.33311188052802	0.542246114702456	-1.01431362391896	-0.483273012338523	-2.82713463970847	1.02378924405944	2.18688526589327	2.45964248410503	0.22059745426053	0.862100509715711	-1.24567747910268	0.165295674116265	-0.274314171471151	-0.708826509353857	-0.292427635353964	0.98113659955848	-0.0644669158392123	0.948204746536303	-0.173805195267534	-0.581412173596913	0.669784364036437	0.363001915247379	0.209905257099615	0.258354398211467	-1.16966883198842	0.259801855418271	-0.38704573481163
396	18.5	23.6	162.9	62.5	2.18148497372492	1.18824470646549	0.00808566744323766	-10.8388454722376	-2.74932633190438	-2.06143171324819	-7.37183630560694	3.23272416365609	2.30639173633749	-0.297135364664721	-1.17982448890718	2.7663957371234	-5.11959555650378	-3.61704781917157	-0.789512630314112	-0.946617212863223	2.39115016650544	-3.23112695788044	0.0518302867765717	-0.0529815416538758	-0.841555593515593	0.118557031943557	-1.80581662173478	1.71777171801622	-0.630764558400545	0.697393862924525	0.313155469517921	-0.763737541597897	-0.29178803166855	-0.0880734219831258	-1.50904058738452	0.954720762124539	1.82337987319118	0.558333220951798	0.0483683041478832	0.359146511862015	-0.801358472030496	1.27941428994968	0.473518871914453	0.696054958406691	-0.380022282540184	-0.928965620686167	-0.189514119599443	0.156990742569107	0.789936811374587
397	21	26.2	169.2	75	2.22742255050617	1.20465620170541	0.00870291857931401	-9.40337621404407	-10.9782250322728	-12.5728435710261	-4.57162346730487	1.91676441799834	-0.1594801483928	-5.36428138547358	-4.5602420246515	0.0458214796394362	-1.27437874292559	-2.01766620036766	-2.31251285835848	1.58802768651856	-0.341748940806259	-2.56953692295108	0.966394305857001	2.45878230264518	-0.419117417715257	-1.64665091102719	-0.0593214950830031	-3.10203690737869	-0.157148798511845	1.22965990494555	0.917806904676964	-1.17995733884036	-0.837241241233018	-0.666191395834178	1.66473521245985	2.09164102942864	-0.681800148374296	-0.700345535393405	1.26815555335944	-0.0743606653677938	0.523164507167233	0.375719737627255	-0.223471753137151	0.680937393109831	1.57856570127559	-0.18854351881368	0.474269944009385	0.163191819576939	0.658873643728711
398	22.5	40.2	168	113.5	2.42655302701447	1.08489178486566	0.00838650899748457	9.97963355839615	2.01020323707333	2.31775596045558	-4.55279699811181	7.32384795490142	1.75123320666894	0.285994916867664	0.938940496789933	3.88210256740615	1.87354700833226	-2.73309375114988	-2.60252305901209	-1.56369867981938	1.47274559497481	-5.90114677166204	-0.272836660053451	1.50823042313452	-0.648552454592256	3.25356923761793	0.587665804038568	0.975496022873735	-0.843954465575728	-1.60945154303238	1.56337922970119	1.68889673706359	2.08565855092578	-1.76820441669052	-0.504738195883211	0.265714064743415	0.566755409441121	-0.933346789591291	-0.00818946599087349	0.651229721993032	0.883306239792813	1.02463874105503	0.77723880583234	-0.493038531141405	-0.719235664264235	-0.193018196065513	-0.12333158023409	0.300995863433991	-0.974704041632859
399	22	19.9	164	53.5	2.35653105129564	1.09426480446605	0.00881971846064484	10.7057544434409	2.84713722989845	6.67081287518041	-7.686879858946	2.37560194478423	1.38315486890218	0.876238728061534	0.669248208451429	2.25708936020979	-1.14884614198427	-2.67254358400437	0.550460477133461	1.64412536663978	0.127025072035275	-0.640261946907447	-0.544692421644106	-1.167033216921	-2.5928187747514	0.410127011369832	1.84036505403893	0.429524673223606	-0.963162361468435	-2.93645439095194	-1.29251505974914	-1.75852416738724	-0.726868950005898	-0.402595309977801	0.0131470043897201	0.657046039545651	0.657019802945158	0.427385177733036	0.148580745636751	1.94738530585085	0.744715240273597	-1.21506871343849	0.250509557495074	-0.783717191291046	0.272352903061967	-0.337641889795615	0.102419747867897	0.0111090720582308	-1.44805523567613
400	18.6	17.4	164.2	47	2.10385858910341	1.18124094631454	0.00901566018326785	-5.48534663148165	-3.32262648332987	0.431981469541942	1.29142427111427	0.672555078627847	2.17494228950433	0.26657601672607	-1.83561314978818	-1.14756627412326	-0.394909774299463	2.99841195475181	-0.926316767963236	2.86465948244725	0.951014786305601	1.04558651173871	2.40255615117459	-0.943813921318124	0.63407743323045	-0.732607833310798	0.896500769949209	-1.24626763111083	-1.0158967846	0.375780383721817	0.938847787444118	0.033863645331451	3.27965127669408	0.663261066960498	-0.775054145778473	1.92183602151275	0.481442026424225	0.720974204583291	-0.695359089156366	1.07296627906827	-0.850459331028303	-0.583754910913395	-0.368758579213481	-0.564766439380455	0.321874774136341	-0.533936474934861	1.00177979070761	-0.475621001995878	-0.00355064650928939
401	23.4	19.6	173.5	59	1.97117845584136	1.28130687457421	0.00955544623560751	-5.28091057881724	-1.96022221104774	4.74948076051082	11.5170429663555	0.368929821988998	6.43108437329294	0.511487060876064	1.64081986618952	0.303220980414134	-0.445718629237156	-2.94491126051029	0.258861746232671	-0.67077369393619	0.555730150407847	1.02123336357644	2.16674996328226	-0.382694452847332	-3.98160233293826	0.538932189728257	-0.305733372022631	1.33986200530072	-0.81213947286517	-0.845491214302045	-0.555134603227767	1.59104158229259	-0.771350199532343	0.677681497460522	-0.609788833364259	0.456767521451989	0.439260934166354	0.386115204500525	-1.00891634246955	-0.798836329217186	-1.14823260194533	-0.50378616168868	-0.159900732419873	1.833926679442	0.215778782070069	-1.10556993879652	-0.544178691584579	0.656195938452255	-0.0877515088044203
402	19.9	22	166.5	61	2.15654199153019	1.19502574901724	0.00806195706673689	-15.1814555998862	-1.95043284354228	10.0394877426258	-8.09871440308906	0.509620790588019	2.7248710862097	-0.358169900821367	-1.06265548058429	8.11059514464167	-4.72772877126369	1.0132892418003	-0.0369358616144859	-0.504990335699815	0.878627684117884	-3.56318825144114	0.520172680011832	0.361107999191853	1.33197879301959	0.427101639950988	1.48527997045478	-1.31086405831284	0.342102858358713	0.946154854298749	-1.31793453830737	1.40495150952697	2.37887851265512	-0.665581820359047	-0.809582547085167	1.34059211146286	1.47858657765388	-0.576621847338334	-0.0334226888050758	0.208978223131622	-0.0170580961840636	-1.01281439881098	1.37024875477523	1.34611891102027	-0.837360850895364	-1.19357551349831	0.19809018479739	0.155258696839201	0.152809038508231
403	NA	22.3	166.2	61.5	2.05224813554472	1.16387316996341	0.00960697668576962	1.75602668282033	5.05611408741769	-2.85644171154722	10.3989447778941	-2.62822887116833	4.2264337945905	-3.43119266155104	-0.642110529524774	-3.36500724253978	-2.53468709039026	-0.512075265810306	1.38303028513725	-0.943011120795304	-0.252674882215735	-0.832058707173174	-2.1171678217376	-1.39095699658769	-2.9760925049531	0.0445160105849915	0.205881128207519	1.09936770409203	0.0619467534771913	2.14858762154174	-2.01804848188891	0.34816103094311	-1.31797127192791	1.33568646857513	0.320803611604383	0.668615774668758	0.127909905845086	-0.477243420767149	-0.918650910726369	1.41883580006077	0.0717739709920465	0.289432071247531	-0.0433495694574555	-0.978212207999724	-0.684409003936682	0.233568223692402	-1.77868257866591	0.142046694833243	0.100709977507551
404	22.3	31	176.9	97	2.39218589237053	1.14039990647338	0.00890658437448136	6.49711195471048	-2.1535024876283	-3.40572519938013	-3.44715631633736	2.51713212267154	3.54915286489317	0.464222140498425	4.30848355493982	1.72548292239479	-1.33261190325299	-1.33417022232062	-2.12221225254121	-2.58157700398589	-1.59383952663899	-1.30235134648679	1.38077087323769	-1.04295129139462	1.43764196157236	0.117085854160989	-2.82291855808194	-1.68825952838647	-1.78266232101028	-0.0880904124635197	-1.25029789268606	1.35759021885856	-0.0265080764610134	2.34803597755995	0.20412672395357	0.59028565236689	-0.0779363006403794	-0.398275299906174	-0.518335332983292	-1.91753666029947	-1.05906199399856	0.512319570587709	0.556062563952991	1.65751964353809	-1.20313654382726	0.0440352403116026	-0.823051069453181	-0.900297426956692	-1.05383493302454
405	30.7	20.4	158.9	51.5	2.11307093705806	1.14649814814976	0.00848748282454643	-7.48235334084758	7.04219210462915	13.2738941134206	-4.42979024592013	5.18377706611153	-2.52584599326236	0.058137605318835	-6.02671629685043	-0.362098375302266	3.51978285144243	0.135550323355951	0.41165152288786	-2.9629366891798	1.96287349303256	0.975982942618471	0.39155331619098	-0.732346825902951	-0.583127854212552	-1.91549968052445	1.59504229312485	1.30172831718317	0.65960992210947	-0.450625175354653	-1.23180968756712	0.963098553581429	1.23650230787233	2.3133403084952	0.33065321426352	-0.925789953121938	-0.42878760819597	-0.938516973590506	-1.72335469502762	-0.0912829809657157	1.09197253512746	2.0560807156069	0.48790094331576	0.265282400369505	-0.4340589615281	-1.79835405184383	-0.181321652430576	0.523172606597752	-0.0505958829329419
406	21	19.4	162	51	2.39743078867249	1.2067196834119	0.0102248005927818	15.1143580663955	-14.0258332543949	-7.45741645115031	8.39160736687904	4.2197905498618	0.663478700318557	-1.03697673839735	-1.89926558914266	-0.495704539637885	-2.95013486617854	3.96153748518999	-2.50807839089636	-2.13541847945192	-0.797141362007686	-1.24062717950291	1.78012645228335	-2.02888179692481	1.19425171855881	-1.15721349466555	0.689790425961927	0.429889665490819	1.12939612916779	-0.048126634100605	1.51178302370339	0.125295866219021	1.79303529022502	0.356264114796596	0.883259624305794	-0.851678241442119	-1.68819622146117	1.44059521977241	-0.182314869069017	1.59229815862218	0.555269927692665	1.14033318767866	-0.195160932763947	-0.430257996297034	0.110336017006661	1.68156676975095	-1.37303261966946	-0.11929019081462	1.88749951281761
407	20.8	20.6	173.6	62	2.13342974465622	1.19207883708302	0.00905088558559462	-2.12569181475964	-1.77872742408356	12.0273276598445	1.39823534290505	7.31705425358679	-1.64365299276783	3.38282023327617	0.81048017923218	-2.19015405471202	-4.00042344099192	0.252965772732946	0.249371012343474	-0.0402724050711616	-1.0480583138757	1.22503279901227	0.851211236447947	-2.15562662812117	-2.23899207792395	0.853014458491194	-0.0927087752133597	1.89339624957766	-1.41593162698875	-0.00539944839461531	-1.61437846985016	0.666759658646568	-0.193591877274553	0.149752844877582	-0.294487114936472	-1.33290007510517	0.62398101463231	1.77357351877065	-0.903379491090167	-1.79251568954231	-0.436461056418835	-0.00285083524454838	0.538275083852061	1.06446555067614	1.08620133269762	0.207212444897708	-0.331226015625543	0.163759354498526	0.292854637399612
408	26.4	22.5	170	65	2.3793236934229	1.13762433018802	0.00922727864635627	9.56231815982669	-7.0675154261388	6.74095979159601	-8.58849072277721	2.23721556776436	-5.78462744523146	-4.48102805250022	-3.17058523402124	-1.5979441657334	-0.293496524788337	0.228371436997312	-0.698516333074212	2.74587669493736	3.87236374578655	0.961631600445762	0.656430340768676	0.119861467336136	-0.562703489895606	-0.0675552386155196	-0.0924317088487365	-0.405109340826184	0.578553722883588	0.0367549532558568	-1.2961215100804	0.912712177729768	-2.30148806759642	-2.29281160713736	2.53904242044691	0.0058468276052874	0.529731848847643	1.11644812121578	-0.849870238429294	-0.734605957375517	0.186397595683081	0.855172850184131	0.774347211268678	1.87980880633493	-0.323555019277593	1.42118716301613	-1.54690061302682	0.803399256478179	-0.689562963311185
409	24	21.3	163.4	57	2.17379773954248	1.14781037403053	0.0085013929526214	-2.4072727183503	8.66276312004178	6.40810929697469	-7.88633073320612	-2.87265094620884	2.49551651619148	-2.52361953740337	-0.270913934864891	-1.07815962074945	0.757114872482375	-1.08981587661823	-1.99010420187009	-0.364537118460706	1.70525628525226	-1.41188028020686	0.303777549407648	-1.56502200632304	-0.868414574937403	-0.586122818071239	0.988816918194026	2.00187164421814	1.20870903054518	0.205243390588214	-1.38887492976809	1.73229031677806	-0.0807180236074658	-0.889956219319705	0.0922445642467356	-0.0399373804326481	0.897522140390532	2.13069584730861	1.06243620718815	0.0136507206387829	0.411695780095061	0.444557876572031	-1.56885164934361	0.157739450679415	-1.98622743591448	-0.905519783599769	-0.298608120760942	-0.606229265811638	0.791907741486676
410	18.6	25.6	166.5	71	2.12952735467518	1.16917753330478	0.0091499221024855	-2.66861584770322	-6.28474868213771	16.9882932619649	-2.91907108050135	-0.186473083817815	1.36836043214824	-3.1025905907964	1.49095980423957	-1.8769971653191	2.42059211546534	-0.966768281084843	-0.284108383951515	0.870644839216691	-1.40514829518157	-2.3701209601144	-1.80818153174374	1.12815732494621	-2.23062726109423	0.185306550498077	0.788069878967124	0.252735726016366	0.414239949020834	0.98164444380846	1.36801332374613	-2.0589982251814	1.74702045507236	-0.387640979429337	-0.0222790674058015	-1.01081226192614	0.657563365024143	-0.923554384271432	0.174391066600497	1.05006949218681	0.837601216078763	-0.70193729587784	0.248986768727992	1.04154162884385	-0.242977235212325	-0.60159381325694	-0.587973801767992	0.271757687893496	-0.0293035092684775
411	21.2	19.3	161.1	50	2.0558315006874	1.1350471962171	0.00872183504707295	-8.16970802904534	-0.487215159964908	-0.967913123644255	-0.960639317039074	3.47348268440758	-2.21059141646075	-2.67835525721175	1.50672605054871	-2.89042707648386	1.03561755998514	3.01726189740278	0.54893662815038	0.282420496748217	1.10964628142237	-1.51695484689941	0.190188286022451	-1.46651908000418	-0.709232154939221	1.46894225843241	1.73213402413058	2.83033226062876	0.338002350717755	1.27368158062289	0.536206531011991	0.00723237250977811	0.806149915156119	0.20083667287598	-0.163642656196006	-0.156850710247697	1.65449262440494	-0.444759208544969	-0.914006500122077	-0.785940353843029	-0.627163696481379	-0.539169946825302	0.991003953505701	-0.17994794380336	-0.301586372028178	0.933532592834486	-0.563479407645557	0.799152216330738	0.28260854753146
412	22.3	22.6	154.7	54	2.46529123241637	1.10640365021853	0.0090787223697196	15.2716103738394	17.8770445904325	-5.02313092951258	-1.20436929539846	-0.156170689984605	-0.513800817741272	-5.46550158979696	-1.19106504821377	-0.606804761217919	-1.88600970186321	1.0000464489279	-1.94507224389702	3.24827504758895	0.638857469699441	0.523778284821932	0.338976049354292	-2.66110811443276	-1.37512001610628	-1.09195093346949	-1.89818422131193	3.36418437484501	-0.0522576210415005	-1.25121888020878	-1.56152995880744	0.127680947819628	-1.94059954446619	0.0108247273796891	1.62235956043974	-0.333420700910223	1.73583763639326	-0.013785072535673	0.18400932892139	-0.387944742852993	0.0357182145311883	-1.24624763183408	0.147525174817308	-0.465377652748295	-0.544320663841761	-0.212847685630569	-0.159188713323607	1.49382082474796	-0.619081907451776
413	20.7	19.1	162.6	50.5	2.19467269400949	1.18337798204789	0.00907387680346529	-1.31294986017204	-1.61362948332632	1.69547219870432	-1.13546447743624	2.84424128932358	1.53621554077305	0.782474501779107	2.07985317925686	-0.690352860627173	0.565862245464394	2.33523318001119	2.58245941873905	5.34284100056854	1.58634818687463	-2.35202987398012	0.551459301338758	-0.509227520045845	-2.33741146325323	0.33290441014599	-0.844672150626424	3.13577169234755	-0.351675869321078	1.79128692956355	-1.17193033769229	-0.158705151516863	0.157949770008407	2.52759922932139	-0.0674236473294269	-2.06432147415078	-1.5457395773105	-0.99202154624293	1.38415602131628	-1.2516537964971	-1.55357907923719	1.191317778043	-0.0556019032531505	-0.480497444490576	0.284036121818739	0.10993692130922	0.399812669337503	1.05542028108891	-0.636496953712438
414	22.6	28.1	152	65	2.52286609105789	1.05551161911928	0.00846071063988691	12.654470745745	14.1274969602311	-4.24871256468537	-10.7377278495748	2.74672405102457	-1.80646549725599	1.32722269403043	-1.82861563175817	-1.49481750926154	2.13577678215215	-0.911058357154526	0.662239171024964	-3.64300096594628	2.58786690380425	-0.67571171450696	-2.10554707842766	0.0421177875572608	-2.81098027582244	0.365514115913516	3.56179556923199	-1.79399237405114	1.89314095566538	-0.907947607577106	-0.811571071253898	1.22693674927462	-0.999889586260751	-2.06916315313021	0.981005841418459	0.332660920886402	-0.847404564039332	0.599556230839929	-1.00224410440652	0.213577529018487	0.82005799971076	2.67347743067318	-0.203824343834201	-1.1935840022048	-1.45487425581652	-0.125542743162203	-1.54501663358492	0.581514139693282	0.441634775336919
415	19.7	23.5	152.9	55	2.30076938086436	1.20349263692874	0.00904988213470021	2.07756351255809	-4.00746625655457	5.82431731150801	-5.1000331699548	-2.07873377956761	5.77802007177713	-0.65612045750315	4.36061909136182	5.81333423899824	1.0339803863508	3.10647381006546	1.82111574142451	-1.04974973951307	0.492840733234979	2.95828123264701	0.269293465636632	0.127609788776856	-1.31959210494601	0.0778820936139528	2.09037142747642	0.558024629005121	-0.613538567907564	1.10476445387988	-1.00866984448095	-0.838132561398327	1.53142652514851	1.77570627887824	-0.441728734349574	-2.2264994696598	-0.390805723840879	-0.428736710971859	-0.881296282039031	0.348942952765835	-1.95732890103562	-0.739224218644513	-0.356012085546407	0.559603773044098	0.953388192973089	1.20895296252738	-0.939244730429055	0.182087251800746	0.500089506924834
416	19.7	26.1	168.9	74.5	2.61734805649781	1.14747106742807	0.00909248666789149	13.3033014635622	7.72606631092906	-2.4160879342866	0.865250657821164	-0.390521138872808	1.29798386052899	-2.65235845197729	5.27877760778229	4.0792170530911	-0.975448895955354	-0.128963280127855	-1.13531741754317	1.48532576581645	0.353321064838672	-0.157157558327901	-0.1433924013284	-2.27628550698957	-2.21257204941807	1.49082824219443	0.220908922429116	-3.42170429812485	-0.571393698063732	0.476277248921618	-1.09030802777528	-0.838250511480727	0.789538371324096	0.0200327832121775	0.993484705326264	-0.897467289255595	0.590293746435141	-0.377645088272091	1.28131559300212	-0.143121012133675	-0.10987533062324	0.200655189140721	0.366678413385316	0.762056590213752	-0.46780655001939	-0.435251098212437	-0.0593647618332244	0.107911086109139	0.229491142767031
417	19.8	22.9	168.5	65	2.30466693974878	1.20395754419103	0.00961105174742729	6.07008162461187	-10.5411004085159	9.56009256312234	3.85208911873435	6.12895429706916	-2.22197074245441	-0.355288675081319	-0.615546834996354	0.728394762274938	-2.56173592038714	-3.13869665308276	-0.981773557311047	-0.296570379372104	-1.29971685035847	1.07763603708052	-0.0306819836059014	-0.201836256928545	0.0147802388577328	-5.24435229256752	-0.640204886452807	-2.41980983799011	-0.0136000142868899	0.0074064245405783	-0.949687461067201	0.938289701379967	-1.93761955423499	0.855102334255873	0.2549663609853	-1.13251309152989	0.636068229948754	0.326252799269239	0.0817960794570058	-0.719538168314156	-0.21827984785273	1.2456137648304	-0.649627811922031	-0.216583022736245	-0.929501562915332	-0.512343883455616	0.304560868903621	-0.192266495550141	0.210804047103414
418	30.1	31.4	163.2	83.5	2.35240541054117	1.12110120593391	0.00899014371052243	7.18799495135788	5.26086595369845	12.7383624696016	-2.00297673168708	2.5392997517638	-4.37153421485221	-0.740192556527563	0.241272953463825	-0.924322342914016	1.2001150135546	-2.65840570322215	-0.352577895728556	4.77638583427195	-1.43844180602729	2.43375699669013	1.3353284986547	-0.784147372318337	-1.32435378131617	-1.26810219378527	0.710975940759375	1.19706732618504	1.6406382034733	-0.500078161543179	0.938734656531546	-1.21352585330146	1.34382945893432	0.00281820259642566	-0.546649933608924	-0.105750931685885	0.580805508958964	-0.756824076863449	-0.92087686574313	-1.20790216640857	-0.102050849116223	1.70411589806354	0.754910846642221	1.24383473426256	-0.64898053589925	0.485538643554557	-0.849306432635715	-0.592853584929665	0.662850319706746
419	23.8	26.4	173.1	79	2.20383426193152	1.08613775612783	0.00863800884149981	-2.82936844101643	-4.01439454414925	-8.54689157779516	-8.18538151672369	-2.28287156363268	-0.571194895162941	-0.266375365245017	0.246027638649324	0.0803618599645911	3.85009778903934	0.537505801481083	-0.930615936478227	-0.142340033722028	-1.17913108092814	-1.71072204610127	1.68072754395315	0.0581853377993736	-2.12099699216081	-0.485010014945092	-0.0714261204561261	0.139035555998781	1.69792445931932	-0.994777814785116	0.310902829074972	-1.00479189536921	1.04752317521699	1.73472266170234	0.0463104574365793	2.05471160463767	1.0916520975574	0.88493785045595	0.77409972784384	1.8267432816834	-0.408979945252701	0.519153110799274	-0.0914488032180089	-1.55793170627041	0.0898960011817098	0.192998518294266	-0.845217304496436	1.09977424959902	-1.22873698699819
420	20.5	17.3	161.2	45	2.19545976078849	1.15294985697593	0.00881689002793396	-2.97433740081174	-1.64890892586645	-4.69441484493019	-2.57253118488851	0.593705745348436	1.01682061482492	-4.96021812121148	1.07242763475849	-0.679514649276688	0.895955529802524	1.10476996070676	-0.529925872289437	2.72005553815072	2.06333229794932	-0.246213720553469	-1.04719881574544	-1.59441338243136	0.75742319050624	-0.507810008849975	0.81800757133755	0.168093876768414	1.06804722634486	1.08571804582122	2.44730356857015	-0.436136170603096	-0.56400544352134	-1.77414965376234	0.276556181785521	0.364075157974911	-0.421814782567553	0.119296654918042	0.0482702230321611	0.340145039551923	-0.442376940517274	0.145969273309673	-0.272474403077303	-0.760541025863352	-1.24673532879786	-0.571670922422063	-0.558477033422649	-0.495293090375383	-0.535960609165041
421	20.7	21.2	152.2	49	2.14821263080029	1.17681709606563	0.00997542439785855	7.92790992059997	-3.03853555661607	1.3907932150825	5.10397534365678	-4.6172988851865	1.91584413843069	-3.4196902592871	5.30229797771012	-3.78719796201874	1.82590186717166	2.25416997276631	0.846748273503238	-2.23157413135406	-2.91165187158217	1.73265079624662	1.18587701547132	-3.67821628158747	-1.23346114474704	-3.3425216106387	-1.73947561911514	0.838960395477059	-0.0901143191523043	-0.191713986055204	-1.32426263167873	0.103648695554015	-1.19653283535256	1.82938087512387	-0.0331793506073425	0.587144442930272	-0.835562044589432	-0.938059564619035	-0.754443364662197	-0.061514438227009	0.285928856512387	0.440601486940798	0.282155597703372	-0.163228771520086	-0.747820406943379	1.46430115173308	-0.0156104186747601	0.656649344800372	-0.725672528981814
422	21.5	24.3	166.2	67	2.37745522496789	1.12255615935853	0.00825861454593152	-1.52033793306359	-9.59304332663076	-2.38399675907216	-12.9231725950256	2.98560932100853	-4.99973435235605	-2.14946224430437	1.56502513611736	4.25174424014137	0.923687424299632	-1.01857100516638	-2.55850515411428	-0.180516937610076	-4.70805865840606	3.29148108345597	-0.541392965184568	0.507019280537524	1.35589710417441	1.2408730061502	-1.90678241958527	-1.21959230517571	2.43617440878565	0.0235423134998633	-0.565519419106267	0.450299759802904	0.69956561536722	-0.635126304431379	-0.916091565009817	1.38971576973609	0.722843577759282	-0.693765592693773	-1.11816801021954	-0.27318444202637	-0.2203311325414	0.803196874505775	-0.0244260764407403	0.524825373352836	1.18991040052433	0.484818653412221	0.257481341755787	0.852563511655505	-0.234091697867408
423	18.8	18.6	167.4	52	2.16974572232905	1.33413001626836	0.0103582648913821	6.94881247836228	-20.5779241259318	15.4772762080325	2.26578097721679	0.272761582784006	-0.0963329812804556	-4.79687540616263	1.88259403553709	1.82277364016479	0.313287935140149	-1.81860793607943	0.339008246194053	2.30770150044928	3.38639793222584	0.241895076058132	2.02351895095254	-1.27772476109121	1.19637552501253	0.731206777507671	0.33074250386791	-0.261492650560776	-1.14430528412982	-1.48088607002418	-0.326900927322622	0.825970261726958	0.308655851322035	-0.388428961272667	0.376646581415035	1.14746694636976	-1.4926768247283	-2.40227172374601	1.61631792865019	-0.414968460850922	1.68771437566241	-0.341317138919233	0.974231145809531	0.09304027108799	0.626265024915715	-1.63801295461642	-1.7738781556341	0.972183942537687	0.481279833347729
424	19.5	23.5	168.9	67	2.26188609225311	1.17459515941797	0.00868409777313945	-5.43641598098727	5.8280211562754	-6.06641261834047	-1.67229376501652	-2.22544575596138	1.38109790655321	2.22391658745421	-4.37176344906492	2.39404857239763	-2.84811921725265	2.85215050241076	-1.12047605383791	8.1186842390801	-2.94816284086804	-1.0328335898309	0.330899218826992	-1.83572391898208	-0.046063802775026	0.517586458059831	0.319007680478165	0.280710966281987	1.4992130283134	1.51537843303509	0.692744164677805	1.69677840702584	1.15105559585084	0.305763388997317	-0.11329196566479	-1.46316276132874	0.35237115411142	0.802652347936033	2.09907450167936	-1.00956062166621	-1.14412322786593	0.221300405096083	-0.741987716300326	0.104480907853886	0.572746272310454	0.491544632566278	-0.658416385941158	-0.906286471187743	1.10477096346394
425	24.4	18.9	172	56	2.37046138340516	1.14956050944915	0.00883309183067792	5.30844406000731	2.3398575320647	-0.632839902963409	-5.16924880964237	3.27252950560566	-2.1954027917939	-1.4410316419531	-3.67905308041668	-1.25825145639951	1.71785196414017	-0.116065430050633	-0.605582327276796	0.987532436282136	2.3084916998225	-2.87842217489253	-0.596758625118919	-0.627796159606348	-2.15982427025051	-1.29451879434997	-2.38484264683961	-1.17378748778651	-1.23679419753129	0.893507366770934	0.428268463718727	0.0843102840954702	-0.175425427229315	1.16633798109182	0.0152548053627264	-0.54744074043564	-1.07843083064745	1.28893593176048	-0.499336815582955	0.27504565369259	-0.305972475012537	-1.33849499510899	0.0307953274093599	1.63549647685498	0.479195892502571	-0.809765128765522	0.336632044380708	0.0942885039332491	-1.07461841995688
426	20.3	19.8	172	58.5	2.07012514618493	1.17499586839794	0.00842820487686836	-11.5403061635147	5.39438868026869	-9.55023202161246	-3.17702420285308	-3.45169769597621	3.46575672809945	0.585328044708961	2.032926240192	-2.98859036355514	-0.407361072301019	0.396652364745159	0.980227077730111	1.25771362411303	-1.75390638698351	-1.86310130314669	0.910210738705109	-1.00140585623758	-1.41492044456841	1.50418144728984	1.25642482661411	0.874048191339961	2.97429217629568	-0.407801318513767	-0.087902592937434	-0.784539051278926	-0.207702972232213	0.220666603587496	-1.0119282190621	0.481785333315368	0.946532108618003	0.406332693540064	0.436601392237636	1.35349270267449	0.51354897381337	2.12736150084857	1.53794027754517	-0.397561232100255	-0.576745709044499	-0.153057044030818	-0.983815581042657	-0.555579232277719	0.0375064851858785
427	26.8	21.3	166.5	59	2.03881273436347	1.17099470666536	0.00837039140143734	-16.6842451980019	-0.389064824789127	-11.3761315529479	0.845887859745748	6.91504282455199	-0.574381594192171	0.0830771270263826	-0.307312426187114	1.72678171353389	0.989915424557206	2.05607233675627	-0.615283357388832	-0.823997657024376	-4.37918477540401	-0.208877173786133	-0.890233556179483	-0.371825175469193	-1.50337165115787	0.444504253062479	-0.496708143412454	1.2665178019931	-2.33840391526732	1.71920379480883	-1.73095462339589	0.0810524960404371	-0.540359280931253	1.03996359092242	0.0719371682582539	-0.0970239660081058	-2.49995928943907	-0.44771876647167	0.169207534107881	-0.842936491219817	0.132686232244264	-0.305256576627044	1.06575581030017	-0.00221941999094471	1.21151674644736	-1.43578111197615	0.573439361360102	-0.44328463203755	0.63117130569264
428	19.3	22.9	167.8	64.5	2.25250016666668	1.19408870577608	0.00925706061611754	0.426905913922415	5.3044569884038	0.673673735285997	7.78134582751856	2.31823036987297	-1.05143647073973	-2.09464988768679	-1.52170885205489	0.0094833570127726	-1.15112924178759	2.99749170126637	-0.463099790486434	-1.20101222171853	-1.05502660841951	-4.00478808050791	3.16122869615777	-1.92973528354072	-0.0155485169492873	0.902612151977527	0.167273125334293	-0.87184545605559	-0.204403599093467	-0.661199303608441	-1.58885342447272	-0.793708783046689	-0.229049993838055	1.13590050667466	0.705807334353399	-0.792008036225238	0.386481721396297	-2.80810224320407	-0.192361438838061	-0.603310414102237	-0.710357223860765	-0.352921290957325	-0.457539798158324	0.698993369963319	0.43455105932062	-0.559820547699015	0.983192767227619	-0.849550493418445	0.402727906716086
429	20.6	21.4	175.8	66	2.19492959945049	1.17966263009032	0.00888864679637099	-4.60050782032347	-4.04994890494213	3.96232921136969	2.83628976112017	3.35089531270971	-0.832741728913516	-4.40916219871186	4.66763238633875	1.42719915623366	-3.87397883366619	2.44548736923961	-0.916197576208878	-4.43511266517507	-4.77208907985833	-1.96143927127382	0.489849361771243	-1.27592024299395	-2.65860804357259	-0.274140448203394	-2.85741189719131	0.442567988025155	0.617033136619078	-1.18428310291372	1.72214693251384	-1.39824709549879	-0.38178611808656	0.46819343997962	-0.263960629320009	-0.31594021494128	-0.189088648820284	-1.70562951047603	-2.18697538145909	0.433354839001521	0.943353241805105	-0.933401907989214	0.490375776527392	-0.0708556421814827	0.650294378587659	-1.65899380067324	1.21028626974271	0.805521839693583	-0.149481394923814
430	32.7	27.4	165.5	75	2.41037304062435	1.10541465256182	0.00884108142246615	10.9635162260343	12.3529682258935	9.4267926592398	3.43408030145333	5.223809537139	0.409651963634712	1.46845669027211	0.499195857099783	3.31548790308791	-0.458753749196415	2.3551303411114	1.17307739277644	-0.42386601781688	0.90906218523643	0.448462212776406	-0.466521923254436	2.70039922879851	-2.36737783001915	-1.22109837153276	-1.13617092560567	0.0636491117996027	0.623393804433239	-1.47207786760775	0.414943763033176	0.56746141895982	2.22264870770562	-0.637028762741913	-1.72490442676396	-1.40861590372676	0.953891727149252	-0.190174928857234	-1.31709028696679	-0.750065424551	-0.198667036018242	-2.10222281421406	-0.397900158191447	-1.50026321437185	0.903001791035048	-0.36973670196175	-0.376540371849675	-0.459722106566456	-0.23246861743321
431	19.7	19.2	163.9	51.5	2.26424468078899	1.12603534397731	0.00864397901929498	-1.32510342500249	4.39813927203326	-9.58571063669971	-4.29912245668276	-2.3220176126321	0.824150287561944	-6.42989620689484	-1.28696492791545	0.975583655809692	-2.86544159102346	0.290116854577421	0.497587632378173	2.49788523777461	3.04333141929632	2.01889833506681	-0.0388481857630885	-1.22782901967904	-0.185596640486975	-0.988164927334733	-1.99750692282255	1.35889713303978	1.10968810983961	0.591312731346368	0.854744741063572	0.153006188261069	-0.15494752430617	0.252694772576159	1.26249866911962	0.941203697064486	-1.06152021036565	0.195208528419925	0.365307165231783	0.147586236629403	-0.0110803769315466	1.2785009127066	-0.641037194263073	-0.739419272593152	-1.05061678135574	0.321233710493695	0.658120232927629	-0.027429342252796	-1.094533076986
432	25.3	21.1	169.9	61	2.26668715580495	1.10477654684191	0.00909598024781469	6.90182649175589	16.613255199753	4.6008127786059	0.988825237519613	0.586037027075786	3.7307174558067	-1.50425032684655	-0.772167919666733	-1.87654048019039	2.70054502582354	7.62587706995512	-0.187352649667181	-1.79108359817433	0.378463952052115	2.60052714584783	-0.270673256950877	0.338062037236517	-3.45507269886797	-1.5982135689587	1.35301207076435	-0.268976054689635	-1.42368292364358	0.77466050115	0.0550919197423447	1.66761132840172	1.1427523236614	-0.94157720708106	0.0318819736258201	0.52670590448466	0.43552560131874	0.208817551149782	-1.21853846410625	0.825542601470002	1.35271716782798	-0.0615394644793323	-0.70392068988513	1.42654967148319	0.112073321766058	-0.8250165547588	-0.270631379363839	-0.404158563409124	-0.873847958553676
433	20.2	24.2	159.4	61.5	2.50762827400186	1.16624955452825	0.009313180363815	12.4247125277929	2.04288585498016	7.21672774277992	1.77034916990379	0.769243906041198	0.322440818122008	-3.45066632166561	-2.39543517281307	0.182836682854737	-1.39245747687906	-2.25089189043411	-0.905151103758908	2.65055849017718	-0.259048471740214	0.0899694851156912	1.41325211627644	4.39974134142304	-1.57178736013753	1.19722247929654	-0.766076448669147	-1.74025529243435	-0.102477098297371	1.99070027816478	0.553790000798644	0.231052297008994	2.27858694769962	-1.03658337350706	-0.139823428828096	-0.540215436488684	-0.580793004332607	0.103916450317207	-0.634432677597541	-0.674020916748195	-0.0669762948351477	0.734526667626598	-0.855829150248896	-0.292258069398294	0.386839430721095	0.237566103421632	-0.860418336536283	-0.671500296259548	0.0655301950375976
434	20.6	17.7	152.1	41	2.02224178610591	1.17447318962234	0.00867808691815361	-11.5470777095511	4.69236499502793	-2.88511412543516	3.28710573775521	-1.25098695009589	-1.18390833218473	-4.76798978955422	-1.98833189608172	-1.75585989094304	-3.01624620842715	4.26934708634322	0.240164747968795	2.53927952771529	1.11641329454083	1.78187731372547	0.602313242699858	-0.83322504529297	-0.0921941961807013	0.196077883047257	-1.63372368807113	0.183640475802544	-0.205564581495564	-0.997196839211788	-0.0432938465875398	2.28664197311063	-0.34594368570053	-0.0838527526227877	1.98858448131449	0.283808531025625	-1.47555220002409	0.158502339791052	-0.272551835318739	0.697017017062021	0.81898197434367	0.241905338217988	-0.70286250587842	0.236236872804308	0.262307032881166	1.58745514588506	1.51135304561206	-0.412587587422452	-1.15715511961518
435	22.4	24.5	167.9	69	2.17336832990214	1.10249094507793	0.00886709309552852	1.18998658313715	10.4324540754726	0.202136829292433	0.3956352702637	-7.16908612260054	0.583169335817487	-5.37246132543003	-0.235626771580201	0.255369794710371	-0.353116606610404	3.20428433054242	0.170430087189153	1.93990640061068	-2.46963448471544	-5.16455381899753	0.616852720399022	-0.838891343081338	-0.822622473593196	-0.100182457547846	-0.341640513132394	-0.0777096302582222	1.04507644988086	1.83842806712102	-2.88054833540894	-0.966736131038073	0.683003076876686	1.18887469558482	-1.54259247346463	-0.135280116328479	0.139913413852888	0.212306052585987	-0.90954218664772	1.80952174787794	-0.0860871344134988	0.0201849990115077	1.10669809160399	0.59375407467117	1.27692300920139	-0.39375367643357	-0.347253759792162	-0.755085949289885	0.688881833767389
436	18.6	21.7	166.9	60.5	2.1610175453756	1.20866668875451	0.00906116191021486	-3.53004728785354	0.218319623731114	-0.572396844746096	1.14433413064507	0.234872533699822	-2.71209732237296	-0.674119478526975	-3.10317962161736	-6.08137814170765	-3.60328213978017	4.60478875608467	0.455953875736148	-0.893952752371191	-0.627333499217712	-3.12828584491599	-0.734168561600766	0.985440754875252	0.22171411056185	1.1375970822744	-3.62487459321447	-2.17763534880173	-3.31638445009458	-2.06117011245693	0.182584182494517	0.995381241261089	1.10270608382069	-1.62245636170843	1.95406981393676	-1.89867433197427	2.15268955199079	0.182133393619175	-0.818203289520539	1.74550888655764	1.78222550434527	-0.701131778111303	0.219332297115173	-0.87975471359031	-0.0163963528086144	-0.588960306747221	0.0597194907814332	-0.452364403026291	0.730970801883121
437	19.1	26.8	154.4	64	2.13905984489748	1.17882120994161	0.00869747820185849	-6.83841864902661	-0.112641374912807	-6.83338784048671	-5.72061273608236	-0.0150204144870371	4.90487212764461	0.415361382918675	-1.40891676492181	-2.22413534235713	0.0194918690119756	1.0034216967536	0.46547991527012	-0.595308054441043	-0.0618040694019698	-1.66743670799899	-3.43075611099456	-1.3497448247952	-1.51929007921933	-0.809776480609747	1.44937771004457	1.67090697549156	-0.159311463802177	1.52785103957345	0.996326642064741	1.37232677108738	0.141806526059885	-1.51316661186287	1.33371181333253	0.69904199749217	-1.38738838896114	-2.2572410318798	-0.224877493950962	-0.507478111833482	-0.408202983622805	-1.17156048934168	1.12828665669063	1.01806500443396	0.0373925082339971	0.702698948193768	-0.57365056029117	-0.0970508203768554	0.403594844768143
438	19.5	19.6	173.5	59	2.08082759598189	1.13301918354331	0.00861759621701039	-4.34999836461927	7.82360558737247	4.51225474433743	-4.49973395319831	-3.22605987270124	4.4069449224609	0.353113739178438	-2.03663865237459	-3.41725146354692	-2.35093412721571	0.78743654887399	0.980300287903551	1.62847966933844	3.12318541340279	2.67120879048914	1.27676218893029	1.06305650261068	-2.21860183634637	3.05884272271781	-0.862169578886086	-0.782610566517035	-0.318129834183643	-1.6893892739952	-0.717692268945649	1.18729316368738	1.31638231407294	-1.12388818253982	-0.821941535952125	0.871236916769234	0.479173370618892	0.709255046710309	-1.782281339629	1.22643574402862	-0.457970669413411	-0.199912908817013	0.415131667211296	0.22700649738591	1.461590538778	0.345019001101113	-0.545374913539016	0.47218043800824	-0.636549381892662
439	22	20.3	160.7	52.5	2.08267776293686	1.15886585450368	0.00855345583554378	-7.5214790124393	2.26080866780632	5.59675746886753	-4.27024108197029	-0.645620332670001	3.09553354858407	-0.902073028841297	-2.45359498457797	1.30292176273007	-4.88310496670596	1.50254677052396	-0.341238957982245	-0.745383825419516	0.513066877303567	-0.80669406224736	1.74186886029351	-2.32624337617935	-1.57124954972006	-1.93289294653041	0.788001659167925	1.67909385770561	-0.68589056590911	-2.14833260616685	0.754297520221305	-0.582953991463557	-0.609586197995943	-1.0699284843254	-0.219406404957186	-0.31689126938676	0.448960589525939	1.37813297049993	0.257475230786011	0.303944866669676	1.07532292415835	0.92404623984144	-0.420335454713035	0.264222566776657	-0.412268076700088	-1.06279535865878	-0.29282636803425	-0.663857558498361	0.530881562719583
440	19.8	20	164.2	54	2.4506085832952	1.16948627723178	0.00878862223204618	5.77913807378932	9.18978388688419	-4.92503750798254	-4.53139964111983	-7.46094907837971	-2.56227169011068	-3.33863013200285	-0.257438169356378	2.66273318624822	1.39519352848975	1.19023437823276	-0.181006330403625	2.26358753464936	-3.88918007033581	0.435304415289631	-0.113488928838139	-0.739678569851404	-0.670983153374834	1.26084223033202	-1.35658201400291	-0.450167232688864	0.405898198772782	-1.86316389545957	2.34554588677967	0.811261658373663	-0.743091983622642	-0.420986356800222	2.03452135239706	0.336715011308455	1.09341099775794	-1.28753032914398	-0.0304244586658213	-1.43281310108452	1.10987905944029	-0.271521498938994	2.87536470037462	-0.0703075409750133	0.453063622166789	-0.655656373125617	-0.0642659148252386	1.13061504151187	-1.73391355383258
441	18.8	19.7	180.8	64.5	2.2804897785135	1.18523435244125	0.00903051072613323	7.40820367010413	9.5945510823478	3.27312432175295	5.16586153848755	-1.25539830241689	-2.96185698415008	-3.7198952018744	2.8262998803435	-1.07553864473189	1.88639536667915	3.17618356715815	3.1724825698746	-0.586938372069496	1.06796897801617	-1.95720875476977	-1.6141404032219	-0.906001336017321	0.251606584876735	0.31863636868377	1.91035799678598	-0.268352540928806	-0.199170989562501	-1.08401515274824	2.07636663369808	-0.060664519625359	1.98506175129478	-0.0231652761549352	1.16263663516691	1.64781355949437	-0.500454408190657	-0.973487943981863	-0.343160637981922	-1.17510916887781	-0.820335079077534	-0.337015182609197	0.513580165449016	1.1911562675577	1.52827866164415	0.986296749410731	0.0375011924598398	0.566932854572552	0.102349048406286
442	22	20.2	167.8	57	2.2380845520164	1.15339967893018	0.00885653364248453	-1.04513185560726	6.49006773642498	-3.49178718587929	-1.00847430206176	2.97936248991523	-4.2481688992837	0.837235493211274	-0.189493562924983	-4.43911963652861	3.935615061316	-1.00552766632225	0.69932570903169	-0.834951649377888	-1.30219001502838	-0.372725029766112	-4.69220402844264	-1.44651029818599	2.35966514842449	-2.05366574835751	1.23378455007267	1.04681868055448	0.786732613315088	-0.785302155658617	-0.643090003789001	-0.632370657321401	3.95499119086126	-0.09917518025583	2.07166936129065	0.853285303970783	-0.301658010469866	0.425190678067447	0.238695094290368	-1.93484395299335	-0.813285288068637	-1.01899604793191	1.05605066717874	-0.726199032923397	-0.277284104873743	0.281000683168509	-0.479109031565267	-0.304029893012352	0.690907441341697
443	21.5	19.1	161.1	49.5	2.16308808700856	1.24169794114641	0.00922536815490443	-3.40668730093559	-7.49827432140138	0.451770357978571	-1.73759786908312	0.395243744397051	2.3076518646438	-0.221283901901689	1.48963219509433	1.18602877905603	-2.86407360947819	3.79138426804373	0.395076541950168	0.0986580163340015	0.974545090789737	1.75097727035495	-0.186079369354867	-1.99273291680688	-0.632785696683704	0.673283869387206	-0.269814876090778	0.628391843176125	0.29736473276105	0.504138121253242	-1.80164564580057	0.472231361191038	-0.276659989780207	-1.13707328212657	1.07939305264582	-0.0672509398072353	1.01280623295497	0.474646169162291	0.0550507678993528	0.6413045789515	-0.671619754077458	-0.467123392105177	0.628592097461487	0.787337579393454	-1.09496347169072	-0.488836894225922	-0.149896863816699	0.230818235004659	1.21695729102219
444	20.1	26.9	167	75	2.22421387470139	1.21255865399815	0.00910206889391207	-1.74760444309467	-8.48485061541598	-2.6167346266219	-3.99169842033263	-1.10370703479495	3.38493992621698	0.807140417497214	5.61127587410069	-1.64613426754158	1.20202942268092	7.75422188443639	0.511725389985967	-0.908481681454819	-1.26893942533898	-3.19875433735709	0.86343058846674	1.78310758558482	-0.813704183583539	1.65282151228254	0.797338136782464	-1.31267494486462	-0.862040633583343	0.198824084734823	-0.759948999006322	-1.26603768228485	0.43727965510621	-0.158118930983908	1.2999981367255	0.0047980714001032	0.725391782396811	-0.796147113798127	-0.00726556837803134	0.531326075421221	-1.07245534926769	1.23798564742455	-1.26605411108243	0.0337636294439512	0.34279241200766	0.474546830154537	-1.76909462082554	0.269141885695282	0.0606921906699059
445	28.3	24.2	175	74	2.28217549823819	1.25064410314172	0.00932690056160767	-0.61665523477415	-5.2684184947316	3.51121773764995	0.880727751646795	3.1060196028988	-0.0334719487068075	2.84236102885148	-3.66158719332859	1.10736249990977	-1.94830578331477	-4.29795894051097	-1.65487523917163	-2.52590435187411	-0.793221136593933	0.709538350704371	1.17597663311661	-3.92287297763138	-0.450080603870713	-1.31650733315101	-0.926342532112976	-2.60403662804744	1.07622621169759	-0.546443899366881	-1.33156621815094	1.35577624138748	0.239427281945526	-1.19938579742914	1.78578394375749	-1.03191001752141	0.748052237257551	-0.143866218797328	-0.843137846384077	-0.974652653592879	-0.371265297671569	-0.183457957639655	0.377858336968548	0.389629672467765	-1.52537794807441	-0.270125898796452	0.759907105622715	-0.827560951189543	0.0470383128374082
446	24.8	32.8	173.8	99	2.03751215735414	1.11420911696883	0.00806960895836466	-13.0189767599737	6.99114969111384	10.3925510384028	-5.47114116154071	1.82140132364129	2.64305015925101	-2.56085534220601	6.22550293759464	1.39131552964574	1.92572343669783	1.26199518788517	0.666255468327141	-3.36044358984283	0.410099038798543	0.71931884064074	-0.578113318830045	0.863111265727376	-0.055518760833532	-0.13488664121471	1.98661621125182	1.63385115557333	-0.820773076922003	0.0282055190959675	1.06095640807803	-1.50422903890641	2.68376370347391	-0.629233805101863	0.557193276517703	-0.16627322182862	1.24839800204076	0.532525896527697	-1.4793826061661	0.815354563697863	0.751308152375047	-0.672080752394214	-0.151671554073629	-0.846875217741737	0.441080231763011	0.442517216295825	-0.233992573991342	0.572942170381936	-0.693326620794356
447	20	21.4	164.5	58	2.40180871005772	1.10185695295157	0.00897068411074912	4.41473133875283	-2.39731676460159	-7.83876550377612	-4.05653853721272	-1.70987984418925	2.03159047426214	4.21503313130466	-3.81158257971513	1.00340984775579	-4.5402474460444	1.23431029938143	0.65761333877526	3.42911859122552	-0.326304761001789	-2.39291667384455	-0.158092283634422	-0.0514644307090247	-0.580085870747972	1.21456498343252	-0.458261031822962	-3.38673528088512	-0.770256816260466	-0.37249356670582	1.04276313567778	-1.52307427250601	-0.384917249827521	1.57751568282058	-1.94136856110865	-1.27910172704099	0.601346783550105	-0.511142918183793	-0.564265497557995	-0.136311520364199	-1.17214598041912	0.694819595318091	-1.70151511179437	-1.8457522847721	0.66172393768448	-0.556059085175131	-0.134262419423201	-0.631750546621349	-0.872760186965315
448	20.1	22.4	162.8	59.5	2.21380457833854	1.18705473843605	0.00912554204737157	-2.06212752521881	-8.1182483939287	1.61132808982792	0.295423776991567	0.185739121094691	-2.50251176238909	-4.05499678593389	2.99913218617428	-0.152307980180085	-1.72848049842255	0.940211941194179	0.934439056723647	-0.0402687478448072	-0.141410870717493	-2.01040376801864	0.501752586493809	-0.0150876388228311	-3.49908057877265	-0.882395074270766	-1.36435794900932	-2.48563379873299	0.647375806447713	0.143954823490933	0.523008696522434	-2.12645880203112	0.06381108735727	-1.03440812147976	1.2164984023263	-1.2806501200957	0.462067886595298	0.0122634090319656	-0.554705341567275	1.00823970024558	-0.185989643982159	-0.512634281263558	-0.230575303988216	0.695961746851743	-1.11440473828443	0.912936962914556	0.355965260803314	-0.00938491423658022	-0.654601426938061
449	29.1	20.9	168.1	59	1.94073105760604	1.24280891132653	0.00847344675057811	-19.503910992971	0.0688239477341369	10.183943995522	0.617690646781339	-0.50185099803352	2.96415683577294	-0.431396515731939	3.49868081611387	4.25956409180599	1.71544966412741	1.90254463892871	1.19645962253505	2.14521990102349	1.68550896859044	-2.7947912747724	3.46730413765619	-0.328379677614667	1.77390840106627	0.0610977861929748	-0.649599127833785	1.16974624094876	1.47183175849906	-0.139534036789996	-0.965090419048664	-0.680085889755211	0.0027922489226469	-0.976242803876326	1.04353773217657	-2.05772932835421	0.928818864496383	-0.582773120129227	0.740055710008486	-0.409212898553557	0.487288507242017	-0.799097882253736	-0.65368373598586	-0.671418001382031	0.26244886016722	-0.538543023885583	-0.401663281876519	-0.526690150272772	-0.380507212094696
450	19.6	23.1	155.8	56	2.32041892239734	1.13841259965878	0.00906064911502134	8.12839910387407	2.86708190489405	-2.56560367342259	4.08134812481943	1.52389032760844	0.198460494677985	-4.16398506301658	0.204953508093688	3.91216211290193	0.379560373251172	0.311036373989078	0.310663980983187	1.36079059508273	-1.66262729858338	-0.068765833794402	-0.6476395085684	-1.78326729645385	0.817069287897964	-2.05544680257638	-2.0714809910594	1.90669733860358	-0.014443566245542	1.51326424118979	0.342829766069293	-0.659494971698589	0.855644707649954	0.0931881970076111	0.227162492654909	-0.0226119834867203	-0.194165967340802	-1.20335332133335	-1.6348346014943	-1.35179007656783	-1.03217385662478	0.464011008761041	-1.88173029094376	-0.371893741701646	-0.141538581805029	1.88708910939796	0.492582447747974	-0.31286686608872	-0.382653218578526
451	19	22.2	158.8	56	2.49601113871277	1.14322502185986	0.00952032212160205	17.6011288143038	5.47236716637372	-0.0145175522098825	2.72194715193063	-2.2956792998676	0.675153257725793	-3.73397460421015	-0.567487889253412	-0.24456244674059	-1.76898049477928	2.32443999027499	1.61380413782881	1.34723310036507	-0.54703666635613	-0.232465645572021	0.516512870887762	-2.2438075116047	-0.573109333106525	-0.162853489373413	-0.945348997133107	-0.403429942367287	0.527512374880219	-2.13368409997509	-0.0873303660310545	-1.13593111013266	-0.724226683501401	-1.06422002154672	0.452349946160515	0.460282393814834	-0.473150143085139	-1.86968825435996	2.29263042400869	0.295308265511152	0.5587266819918	0.0914531920110043	-1.75929099506048	1.50935248080737	0.392602883349643	2.03091094910434	1.29429427791748	-0.809768432314795	0.34789513623546
452	23	23	165.6	63	2.11928203735831	1.12969067383392	0.00826283851189589	-10.6508382801894	15.5805115247848	-0.292297549420871	3.54816116936309	4.71593499196943	-2.31234471061618	-1.36052260908527	-1.55856282651555	-3.0428258251388	1.43316334732118	-0.382007719045037	-0.839029815840114	1.5461105862666	-2.42917747600803	-1.38521308061377	1.09530289656285	-0.947530287884921	1.79629182981146	2.06914638817584	-2.38659051684771	-1.96521765355771	0.227046268654523	0.56913186474182	0.401920515579668	-0.525266096478057	0.0754567579292035	-2.53941374341027	2.3568375482286	-0.495203186853453	0.258378848270098	1.28229841625906	0.680803548939334	-0.960866066689947	0.982005812283942	0.960876731313156	-1.62112640560062	-0.214306729490987	-0.123811114822934	0.581974695140756	-1.22283618510075	1.2570983098603	-1.21911738529593
453	23.3	19	165.4	52	1.98304173571772	1.26006961875961	0.00888025640899101	-14.9810486892784	-2.3771526502838	-4.112341260654	5.76079453171952	-3.00818197679149	0.00450851955481612	-4.35547599903777	3.72064591997862	2.91515704875343	-2.44835862817621	-0.404908577752196	3.66676353929266	-1.5908931029233	2.39836020617591	1.18101028822814	-0.376123279092462	-2.22319057334931	2.76592052417522	-2.06202656369662	0.169468542944805	-1.144075813236	1.44180636919447	-0.197733994315101	-0.837862553544571	0.234724578173565	-0.100119703233727	0.900656929551924	1.06663149665927	-1.75473208968382	-0.773257598642359	1.36277409990647	-1.45234433713591	1.12880385134951	0.278492189221517	-0.436873356720893	0.656763404270176	0.303304958101559	-0.152209931568404	0.545925944374533	0.00599907848229188	-0.633058919105713	-2.33773620584229
454	20.5	20.8	158.1	52	2.31908946945037	1.13021255318996	0.00840136508980915	-5.4831533925512	7.65903485613296	-14.265959792637	-3.12316611382257	0.198764474351821	-0.927909332114103	-2.82015245775795	0.21867153880089	2.45006901286626	1.24242453740747	1.87391422545705	-2.75941676944138	-1.7152963540772	-2.53013411356696	-0.495979389749159	0.408016105122048	-0.0946071399525597	-2.4097273952764	-0.308238442675892	-1.48962591087799	-0.0670584850672797	0.662285517674086	0.847199407056224	-0.872876421432506	0.935061270248718	2.41185260154947	1.1627469646929	-0.266072034308919	-1.28616281736075	-0.903698555881504	0.212623315867058	0.297700125507481	-0.0425478652836112	0.767288074803537	-0.471450557156847	2.09079197914059	0.818064767717969	0.230157378943815	-1.72666983655062	0.235397669579668	-0.148727699942205	1.88438589925072
455	23.7	23.7	171.4	69.5	2.17133226995863	1.19862574775246	0.00873750096102771	-7.47105781458008	-7.71164130726835	7.73671743558942	-3.84343811758288	-0.43913600271827	-1.38197996877045	2.25585192597308	2.02979367632278	1.49454067652701	-4.38361684440526	-0.633529786517632	-0.232773370178598	0.81020698792452	-5.79422489643224	0.272567696199124	-1.65082764684494	0.406581204762129	0.221198466043659	0.181513542658958	-0.552483828347803	-0.656899779329957	0.687872415614633	-2.25443932448974	2.19691196883983	-1.79589147147108	-0.958635458012407	-1.07981430989754	1.38037723658716	-0.868934337446365	-2.85243832892345	0.287984300418056	-1.11314054955922	-1.63896717502262	0.0995167258645998	-1.42427889330341	2.24509457492927	0.421555679575473	-0.890967618021577	0.332499617937028	-1.60122676551202	-1.0764706667107	-0.21079935562463
456	20.1	23.1	157.9	57.5	2.15800621807957	1.1918689191968	0.00854772930421595	-11.2179591601694	4.80882680888933	3.42947048316053	-2.79301989301848	-4.14380816787704	-0.0262657509493737	2.28211635263363	-0.175849679359021	2.60959300340216	-1.16491824989322	-0.166500537471155	2.5602967673982	-0.0910933997618143	-1.98287626941311	0.47882188694812	-4.79343731268247	-1.26689696971118	1.1043428049072	0.183441231553442	1.15616053436188	-2.36748021517857	1.79443771581757	-1.6292463342819	-0.730040722359325	-1.53515831345007	-0.0699254478300752	0.35115963178045	0.405525726956056	-1.79010630825273	-1.31063608763231	0.198124340800277	-0.127968381328374	0.0568051781198923	0.393922901828349	-0.517368683274577	0.7511329183608	2.47287547154461	0.354912843697906	-0.42723412811194	-0.0419249899023347	0.596488893575373	-1.92642688717168
457	18.7	25.2	160.5	65	2.2725060876371	1.22334503284583	0.00878161478260642	-3.75174235445132	1.60282709858189	-0.299547018476475	1.92212586049059	1.01692870434346	-3.5638905364902	0.337419442058626	5.17003231853462	1.90090882932953	-1.07402655621513	-0.864354835372501	1.95995330113239	-2.0288057469532	1.41286270079887	2.47263121890422	-2.73092149888158	-3.88982933608518	2.11105156101608	1.07432910166967	0.0824004834729465	-1.66758906740922	3.02200620998768	-2.49589507157196	1.92537934036366	-0.116153215089536	3.06087457463482	-1.07081814525877	1.79619355760606	0.118700758192371	0.856014256049636	0.280020663436115	-1.69943385464289	-0.0592354819723973	-0.0164308005125623	-0.866421659661842	-0.821376989231924	0.301393133648494	0.616661249737833	-1.16733659083977	-0.620408764564586	-0.069359485051057	-0.36389280478119
458	19.6	21.6	163.7	58	2.42781375618476	1.23442406159794	0.00955355521182013	11.6355858500463	-2.51784267108737	0.913466333342276	3.04192327965411	1.62911876361136	-4.53130788665744	-3.7055372901013	-1.13350339618329	2.69894368791683	-1.07564991955855	-0.691041213912852	0.971642260699998	0.791082561437124	-0.0796680872578518	-0.760690339439275	-3.56188752122768	-1.45221953369517	2.43710817051905	-0.269715461663436	0.0305366496031873	-0.629241982977777	-0.0283377276580209	-3.36713004170228	-0.471929510879919	-1.39210425281318	0.276177839447054	1.09834992494896	0.621077355126063	1.53874671120209	-0.708386433641385	-1.40487985256808	0.170973370395907	-0.486060904454922	1.19607719232156	-0.734374956506877	-0.163847877996464	1.38294602346648	0.208267154818405	0.201627202143907	0.129871460264028	1.38075440623782	0.778406216158145
459	18.7	25.5	165.8	70	2.17200678450861	1.15542466045728	0.00902051428378631	2.41977599701851	3.49193291335153	-2.63099894593321	1.77273320634358	-2.05257261857554	4.42826320586904	-0.981067158347119	2.69990683511184	-0.603941113817003	-1.35889081046438	0.268516360698707	2.26070832939826	-3.34346676254179	-1.03170367357162	0.848033303309885	-3.15957850345125	-0.445590002473074	2.4679628433528	-0.763497348434718	0.677575086757746	-2.79716971318527	-0.923846488800495	-1.89715491255242	-1.01715211986015	-0.773757618592833	0.794113935387513	-1.43238373077467	0.907254252026786	2.7838237530788	1.13164364457742	1.25415614500932	0.370366451892337	-0.831102661937473	0.193820495736244	-0.076318909263894	-2.0631913747579	-0.0525270583866362	1.4680192121647	0.72268980522076	0.602189289961369	-1.86896878727669	1.10857296620109
460	21.7	21.9	165.5	60	2.30811050838659	1.21541224560717	0.00924522050406283	4.49529802819748	-4.07395811065262	-2.53090381504422	2.01976654793558	-1.52256007644403	0.720240827504542	0.914472725716547	0.66183317254544	2.45283019100929	-2.22311157058977	-2.49733755947736	2.3081734358336	0.441900511796273	-0.10766758110426	1.3071957356985	-4.83358041274846	-0.911840707545069	0.910533891621366	0.440138995135521	0.95247090280566	-0.431154906725298	1.05139399496251	-3.13170266921113	0.0812867436500506	0.388195528938851	1.93714956723945	0.241393053217788	0.700442238230328	1.7705945955229	-1.04156987843321	-1.57674744909337	0.390768061861312	1.35181853859909	0.354392439313215	0.186782327334602	-0.585595829529623	-0.217354338408068	-0.182127700423887	-0.0691780447938795	0.799242250943925	1.09130280423817	0.50592630376313
461	22	22.2	157.5	55	2.13943259341971	1.23359531795345	0.00916932705630488	-3.31413376467856	-3.90798325832894	-9.53193228489818	-1.97010441202633	-9.20243933105481	3.94418937923457	-2.23041119464335	3.04460701803334	-1.76025459331204	-4.58820424865583	-1.06042100063609	1.30101246061009	-3.71955465257918	-2.12848583078967	3.06821447654921	-1.60420712189919	-1.44666650840882	-2.29052180581663	0.241771035572711	0.414181648874826	-1.82537282715523	0.460837208996886	-3.07393323538922	-1.73337818078181	0.577015821932553	-0.0558260922520578	0.972244937449069	-0.901644888802274	2.16439884190045	0.0074848294713372	-1.04495255031682	-0.669191385734402	0.330439140108869	-0.201517583580237	0.698678144479718	0.164886438508389	-0.0653716227020103	0.0107582172508025	-0.0173980160369647	-0.747232029396376	1.00927408106458	1.14054726062417
462	31	38	162.2	100	2.18634602935355	1.1203387437602	0.00774969800989342	-12.0558389483384	5.52115523264915	-1.95741119585159	-6.09700542539921	3.40887232517318	-0.450420944557352	-1.59711888355257	3.55936169561244	2.74997713527722	-5.06374271930786	0.110309475700933	1.89810974597262	-2.01398085282382	-0.0510454167036722	2.07762712841653	-2.08146139847437	1.05976418128305	-0.674679532112965	-1.71481584962876	1.35123522174518	-1.28905777674529	-0.774212881663564	-2.75134216929131	1.28916141909264	-0.678080470322524	3.42876910115127	-0.623022358020319	-1.51772296444717	1.65175040250622	-2.29974845134971	-1.13686187508909	1.53000776639905	0.177386791244797	0.933786910939972	1.04718124250753	-0.531504995828277	-1.65110697864551	0.305814133991033	1.24021911035621	0.372361947599472	-0.0531786736723032	0.438107508406868
463	19.1	19.9	172.7	59.5	2.03351068581501	1.23568283512296	0.00875783941017141	-12.3878203062295	6.25031462995349	-2.10115604561565	4.89020866976079	-1.16542729569596	1.26083088801015	-1.22866222224079	-0.484954049251839	1.16600602001801	0.702544242511235	-0.430424841226547	1.42523669801271	-1.70059823165092	-1.78257840616171	0.995747245636523	-2.30611772032841	-2.11291073021806	1.90753754174402	-0.764170360570643	-1.46188560212425	-0.164544394568472	-0.870664270960146	-0.0595525683688804	0.296522043008715	-0.355101094508748	1.66786936488825	-1.20075063421704	0.357190100144886	0.648771270356277	-1.15614772301529	0.00757125922524866	-1.43515091981924	1.12599231963257	-0.789317751087513	-0.940127273388905	0.323771452732549	0.576155569774869	0.0528023382725271	-0.259711088232022	-0.900471386350944	0.759673757068352	-0.564763499889434
464	18.9	25.5	165.6	70	2.17169218179391	1.17774156918781	0.00879877349774571	-3.47408215576119	3.56804695741583	-8.00840030356132	4.40262814111326	3.84359910382736	2.05433048913273	1.72757373355045	0.977855243182275	1.60038161210603	-1.864141364066	-1.60212997644457	1.2643792820716	-3.37257859014358	5.10157494055145	-0.435754847866298	-2.06628516477305	-3.73515001784908	0.845461508053315	-0.0960459711961014	-0.885477972208995	-0.274525292566953	1.16854452285679	-2.61714627358081	1.28219377972618	0.835820843709216	2.45629838649486	-0.19274699521185	-0.2837797382225	-1.15677892468065	-1.80194987126907	1.14059006605206	-1.95034737979252	-0.310181229315473	-1.01025750855375	0.0613903728665758	-0.361918227247947	1.18011846983228	0.570674335776748	-0.485592327479168	1.46403810013762	0.699402608681366	0.315477319458156
465	18.1	20.4	171.6	60	2.00150989486156	1.1613528591643	0.00843470093965933	-13.869966682262	2.46216702729625	7.02668384453883	-0.903126007807127	2.37660018381061	0.0766662095482024	0.85363019630526	-1.43488217014396	2.48542254658238	3.27486098459275	-1.95633651087785	-0.820224828468274	3.60226328233363	-3.15712532974513	-0.568656520565319	-0.0302387817211754	-1.02008684208933	-0.138150779135167	2.27113641960855	-1.15318476412253	1.46497900011136	-0.233873591520737	-1.18091486243768	-0.382540254242738	0.0631594619005921	-0.802477029047395	0.314266971034976	-0.0501490105616648	1.44324489221433	0.108563543545808	-2.55932032769759	0.260474099415422	-0.402495821548669	0.297702043431385	1.45172240867278	0.670579445836765	-0.120333013891623	0.405679461337211	-0.350476485381724	1.4841569608131	0.0291187499437276	-1.06709040211475
466	19.2	21.9	165	59.5	2.13258581378338	1.1194652869199	0.00879068456354687	-0.446184491907775	2.617699449503	11.4120543239565	-3.53254031785563	-3.1233260187574	2.18422773903351	-0.415202187080161	0.733037969100376	-0.938181121473505	-5.58437363904563	-0.150093136247522	-1.11768367390969	0.231793458904757	-3.12876467987753	0.505028448625438	-0.906440053967493	-0.574062911264673	-1.73899824970523	-1.03486287222117	-2.63122293201072	1.23279850261123	-0.978606310953155	-2.38426895646078	-0.78826185723001	-1.59778009517632	-2.70727753660119	-0.880745280281755	-0.569635505890944	-0.681063040353221	0.30568386603552	0.288770673012459	0.508111608077934	-0.014648749346761	0.503617352780785	0.217169288888661	0.82269712136216	-0.742061677387165	-0.310140884120794	0.00198434407078656	-0.838930237107701	-0.109067044137237	-0.545533323489629
467	18.3	22.7	169.1	65	2.13871368732291	1.12349898375197	0.00799057685332473	-12.24483175814	4.4477692194235	-4.22785407438226	-8.28003688551344	0.183881013663966	0.790068211061922	-2.75215324039682	2.86933307868075	4.63842241581328	3.75096345013042	1.9557874534273	1.67432731616503	3.52268220607709	-0.509949158759131	-0.0142509116619967	-0.318731983333723	0.607611924533368	1.21278341756034	-1.63897381263462	-0.352735127983618	-1.78889189951613	-1.51283494974361	-1.44098167034111	-3.25653167267328	0.470189821743214	-0.718953757520711	-0.689454380872377	-0.869887517398304	-1.89475605584266	-1.20470299038927	-0.218692209670386	-0.198730677257392	1.17703081382344	0.345802244899079	1.9020651407203	-2.46074177113718	1.39754444239721	-0.511731380811679	-0.844875830909114	0.160775047957713	0.415726145853463	-1.96862701676803
468	19.8	27	160.5	69.5	2.13894804522854	1.13820251878435	0.00852119326172806	-5.96142930011687	2.10541600424576	-0.161027190253676	1.02068940675734	-1.58620930960447	-0.651073106070743	-6.63772300102453	3.12656342391613	4.7934682349247	-1.14857374398368	-2.72865953150832	-1.21992455474832	-1.36647105363643	-0.313374510495597	-1.09569157042842	0.552797320731024	-0.368846824512331	-1.07182145885118	0.900925737106365	-0.562783735421195	0.00255709017791121	0.690330837127991	-3.00040978557631	0.930498468783498	0.235618975027262	0.623509144049463	-0.828624549081918	-0.742274056440076	-0.608733903390518	0.767935920893452	-0.604423364885443	-0.119155335865488	0.467791817199391	0.409360174426228	0.961772444237643	0.443953112423567	-0.243855966712465	0.683236063843252	-0.626006473044265	-1.0486323712567	-0.185112802107579	-0.517340929515586
469	18.5	24.9	159.6	63.5	2.30174241424087	1.1860327233276	0.00926790597270978	4.23036033700593	-5.45334165475044	4.49648898081512	-3.1843819806443	3.1131981181416	0.942247291550361	4.78748048786711	-2.50749941024514	-4.81302548051849	-2.70839812908961	0.897316550961902	-0.348731224488098	0.874685454141066	-0.83978718656234	1.75294996872116	1.27211134796226	-2.34637086257364	-0.837410616788767	1.81980763033966	-2.00040586923713	-0.393761325295492	0.708590336286883	-0.201697749865799	-0.0653866867619113	0.704594597013636	1.4410760108398	-1.34322646088726	-0.467042952303132	0.479467997568978	-1.29456969324459	-0.0218519061577975	0.264118287120239	-0.0495945570743165	1.68238397672763	0.00846640838235978	-0.345095118935013	-0.258308689284702	-0.541094412159697	0.69638230830803	-0.416435617479023	-0.171014191079693	-1.03780032094057
470	19	25.2	167.8	71	2.22884748188868	1.22131226252538	0.00903488304563638	-1.56651859304716	-9.50590106738722	6.35459002488314	-2.33126044351898	0.987636296157621	0.576878207702134	0.0642476875521826	2.45847561626446	1.7337814670831	-4.95488000421678	0.520796485368018	-0.555040526062226	0.726301400593419	-1.64434267766028	-3.83856925833862	-1.70187833475812	-0.867627948083698	0.496493411494011	0.538543057615784	0.552080572129123	-0.269773911447067	-0.866514959873357	0.749844842392556	-1.55589064437446	0.464978383180977	-1.03052770773993	0.316398281362208	0.00708854035159462	0.705438933827429	-1.29748169375791	-0.904953237853057	-1.51568843276688	1.94805088299934	-1.60461776101684	0.982591934969684	0.103429516106876	0.244502548756462	-0.520261217386989	0.212034139854866	1.216893354101	0.322640488960235	0.098613244487311
471	18.1	21	167.6	59	2.24168539197012	1.15280627143581	0.0089889465393964	0.362152076371832	-0.46000923514416	-5.45010872885273	-4.08227640154048	0.710210910700187	-1.03830408005005	-0.06760931473295	-2.85836540374697	-3.021114385801	0.385236054513152	1.65549090925223	-3.18733051596743	-3.88809307397025	-1.49915765269559	-0.400927629713037	0.196489651204112	-4.0129728332407	-0.923056224383645	-0.118571667672698	-0.948967399659521	1.71109928487799	0.544277444183511	0.750917415829348	0.491391980768451	0.0500911650201736	-0.0626901792910945	0.346000141199979	0.80408736770066	0.510257934682897	-0.541454972011641	-0.297366858566826	-0.0873247408493996	1.58104630400242	-0.622701291307613	0.496855023488664	0.186568964960546	0.0810275029946863	-0.47755266625132	1.89498119927691	-0.124903436293578	-0.0748372949917311	0.000701733636957202
472	21	25.6	166.6	71	2.18674931657138	1.12421220016473	0.00814899760785863	-9.04985507412184	7.89374352002834	4.85824983629231	-7.44057763714801	-0.672922218940167	-2.92071068950228	-6.10183805865638	1.49170860489065	-2.11184414747248	-3.50924758693608	-2.56378571785346	-0.530126646880906	1.45175311240302	2.16443378330297	-3.2089538377708	0.173669994787248	-0.158315731081615	0.314926707185342	2.4004122919221	0.293645389928027	1.13445339120309	0.799280393052632	0.868206219220149	-1.7384050562058	0.0225340606476249	0.706874717908286	1.21778418762727	1.11832060456514	-2.36282713188847	0.0140460804235381	-0.7843932799005	-0.893236982944388	-0.937033155311149	-1.2807900926674	0.848705072348301	-0.731979035201107	-0.273613157941936	-0.484748337642488	0.465164372365692	-0.142019159070645	0.0172384735158569	-1.25269369349922
473	25	21.5	164.2	58	2.16062064775386	1.19161204450124	0.00961392336897637	2.86863075205777	-15.0575414923435	3.28916752323477	3.86204764383904	1.25656021890007	-4.08536342321544	-6.01718249029204	1.97570635004194	-0.450458116291376	-1.09507891529181	2.73027701388043	-0.0307415110448454	1.44082353766453	0.784192280332346	-2.3738125239485	-0.462534184039995	0.461849233811179	-1.47233441527399	-0.9409656335361	0.44782679760061	0.104536960006759	2.2549202099021	-0.717185321328642	-0.379108551694112	-0.136583278247404	-0.345042704363885	-1.0630663547955	-2.25627983970626	0.171384662494797	-0.660308773897508	1.22885257419811	0.0114787412358561	0.837478275065921	0.504946092459692	0.532587037765391	0.322769590077386	0.963677254299977	-1.50318077915955	0.441677682374377	0.28989770355593	1.33212259995237	0.332250754364414
474	18.7	18.1	162.1	47.5	2.06955601986598	1.20585805917725	0.00865038530085598	-11.2936719253693	14.025327364318	-6.58862879033445	5.0787290417433	-0.735495575298707	3.97413362691225	2.58333701995414	5.58680839900256	-5.95715050981823	-2.63722807842863	-3.05771896017396	1.42847786296156	-0.955716986457097	-1.85350140335029	-4.05666806638077	-3.53055361441805	-5.16332073488736	1.81686146972987	2.67822084325697	1.07522692992692	1.24091388783622	0.0741465054069882	-0.7253343621188	-1.41969410412592	-0.188010516758818	0.278710988477288	1.45768861397528	1.94913451692417	0.223757436495687	0.975958056420678	-2.87660717006508	-1.72179537764611	0.119920345335095	0.238671781831149	-0.094442630668378	-0.831052050736908	-0.955570472381697	-2.06326245014667	-0.531397582102649	-0.513275026841338	0.322856194924684	0.314896623420926
475	19.2	25.9	154.6	62	2.48769016119118	1.12927759930921	0.00884392550060439	7.37304137544817	7.45060713453085	0.411343122162095	-0.949738402608781	-0.861341437693299	-1.78820636405825	-0.855260346088663	3.89766699024139	-1.28532651912974	-3.95610534075276	2.59641341670199	-1.85280758939031	-4.30891412019626	-1.93042689461465	1.19951393930101	-1.68168387948658	-0.240540986268159	-0.868274615372167	-0.966648524258863	1.45763367859844	-2.27477791220917	2.21495304088705	-1.95887277122421	-1.14048481018113	-4.0991057818134	1.56442970412432	1.6125364620319	-0.25449174012917	-0.941772372796183	0.147346491967687	-0.245172800541546	-1.05477197582247	0.203966686693555	-1.36429509503694	-0.233581274850886	-0.683655898844236	0.114970291456432	-0.531145869999593	0.254225996415972	0.719109907176097	0.821902367708623	1.52379829759329
476	18.1	21.9	158.5	55	2.13926329232641	1.25954995244346	0.0099341649545177	4.47867228118957	-8.64916741881737	6.5596158416004	3.09436521547387	-2.31541387533277	-0.300836877451954	1.52760334267812	-2.41836688905841	-0.320250052346538	0.52199203389407	0.504587566818871	2.07408695352097	-1.40963568535155	2.39254585908048	-0.755104612940611	3.43098670217038	-4.92544492068067	2.61706490259006	0.0561382416218184	-0.0480693908526976	0.863875734595992	0.5114435376624	-1.02815964455077	0.276084717519701	-0.987329203466607	0.161971717984144	-2.43022466110801	-0.679371602280817	0.832733111921048	-1.11478976193904	0.595463433093383	0.208740559373414	-0.380660105810434	-0.382205203387373	-0.824833600675162	0.42238595433899	-1.11579271118445	1.13821493642039	-0.772364321952786	-0.663493916498626	-1.26547538566717	-0.366187415608912
[truncated: 50 more rows]
[truncated: 309 more columns]
