# Supplementary material for: Testing the Utility of a Data-Driven Approach for Assessing BMI from Face Images
Source: PLoS One. 2015 Oct 13;10(10):e0140347. doi: 10.1371/journal.pone.0140347 (PMC4603950; doi:10.1371/journal.pone.0140347)
Supplement: S1 Dataset — Files hold anonymized information on all participants for BMI, age, height, weight, facial metrics and shape and color principal components. (ZIP) [file pone.0140347.s001.zip › data/header_key.txt]

ID	anonymized ID for participants
age	age in years
bmi	bmi
height	height in cm
weight	weight in kg
WtoHRatio	Coetzee et al [8] width to height ratio
CheektoJawWidth	Coetzee et al [8] cheek to jaw width
ParameterAreaRatio	Coetzee et al [8] parameter to area ratio
shape.PC1-shape.PC65	shape principal component scores for each participant
color.PC1-color.PC286	color principal component scores for each participant
